# Supplementary material for: HnRNP K mislocalisation is a novel protein pathology of frontotemporal lobar degeneration and ageing and leads to cryptic splicing
Source: Acta Neuropathol. 2021 Jul 18;142(4):609–27. doi: 10.1007/s00401-021-02340-0 (PMC8423707; doi:10.1007/s00401-021-02340-0)
Supplement: Supplementary file 1 — Supplementary file1 Supplementary Table1 Antibodies used for immunohistochemistry. Supplementary Table2 Full differential gene expression results for hnRPNK siRNA knockdown. Supplementary Table 3 Differential splicing results for all cassette exons for the hnRNPK siRNA knockdown. Supplementary Table 4 Motif enrichment analysis for all 2mers. Supplementary Table 5 Motif enrichment analysis for all 3mers. Supplementary Table 6 Motif enrichment analysis for all 4mers. Supplementary Table 7 Sequences for all primers used for validation (XLSX 2292 KB) [file 401_2021_2340_MOESM1_ESM.xlsx]

## Sheet: Index
Sheet	Table	Title	Description
1		Index
2	ST1	Antibodies used
3	ST2	Differential Expression	Created with DESeq2
4	ST3	Differential Splicing	Created with Leafcutter. Includes mean PhyloP conservation scores
5	ST4	Motifs k=2	Motif enrichment analysis
6	ST5	Motifs k=3	Motif enrichment analysis
7	ST6	Motifs k=4	Motif enrichment analysis
8	ST7	Primers used	For validation of cryptic exons

## Sheet: ST1 Antibodies
Supplementary Table 1: Antibodies used for IHC and immunofluorescence (IF)
Target	Host	Clonality	Source	Dilution	Pre-treatment	Incubation	Secondary antibody
hnRNP K	Mouse	Monoclonal	Bio-Rad (MCA2622)	1:100	Pressure cooker, 0.1 M citrate buffer (pH 6)	1 h RT	Biotinylated goat-anti-mouse IgG (Vector Laboratories).
			Abcam (Ab23644)	1:1000
P-TDP43 (S409)	Rabbit		Cosmo Bio (TIP-PTD-P02)	1:10,000		Overnight (4 °C)	Alexa-fluor® 594-conjugated donkey anti-rabbit antibody (Invitrogen)
P-Tau (S202, T205)			Thermofisher (MN1020)	1:500
p62		Polyclonal	Abcam (Ab155686)	1:500
LC3			Proteintech (14600-1-AP)	1:200
G3BP-1			Sigma (HPA018304)	1:200
VDAC1			Proteintech (10866-1-AP)	1:200

## Sheet: ST2 Differential Expression
ensembl_id	baseMean	log2FoldChange	lfcSE	stat	pvalue	padj	gene
ENSG00000136267	1478.17	3.36138	0.107099	31.3858	3.16071e-216	5.07041e-212	DGKB
ENSG00000147257	396.946	4.30747	0.198402	21.7108	1.62188e-104	1.30091e-100	GPC3
ENSG00000226777	861.587	2.52706	0.128839	19.6141	1.17229e-85	6.26865e-82	FAM30A
ENSG00000113140	1177.84	2.87997	0.149577	19.2541	1.30388e-82	5.22921e-79	SPARC
ENSG00000197106	594.227	2.84112	0.14871	19.1051	2.29045e-81	7.34869e-78	SLC6A17
ENSG00000261342	372.841	3.49376	0.18465	18.921	7.66187e-80	2.04853e-76	AC006538.1
ENSG00000089199	8678.12	1.4342	0.0778985	18.4111	1.06947e-75	2.45093e-72	CHGB
ENSG00000145244	1096.51	2.85879	0.159429	17.9315	6.69813e-72	1.34314e-68	CORIN
ENSG00000145246	1750.77	1.88719	0.105416	17.9023	1.13074e-71	2.01548e-68	ATP10D
ENSG00000004777	1212.13	-2.13514	0.119628	-17.8483	2.98209e-71	4.78387e-68	ARHGAP33
ENSG00000111077	435.679	3.19081	0.180236	17.7035	3.93764e-70	5.74252e-67	TNS2
ENSG00000168348	5250.02	1.2528	0.071967	17.4079	7.18256e-68	9.60189e-65	INSM2
ENSG00000121577	399.894	2.93506	0.170578	17.2065	2.37253e-66	2.9277e-63	POPDC2
ENSG00000125869	6627.82	1.57066	0.091848	17.1006	1.46909e-65	1.68337e-62	LAMP5
ENSG00000198771	221.085	3.825	0.226058	16.9204	3.18339e-64	3.40453e-61	RCSD1
ENSG00000167969	1178.83	-1.53909	0.0965554	-15.94	3.34393e-57	3.3527e-54	ECI1
ENSG00000167244	490.342	3.27365	0.207906	15.7458	7.33954e-56	6.92594e-53	IGF2
ENSG00000100234	1151.82	1.72137	0.109421	15.7316	9.1804e-56	8.18178e-53	TIMP3
ENSG00000072182	1058.94	1.98295	0.131171	15.1172	1.24654e-51	1.05247e-48	ASIC4
ENSG00000175197	1875.12	-1.76909	0.118199	-14.9671	1.20542e-50	9.66869e-48	DDIT3
ENSG00000064763	2152.11	1.25515	0.0847918	14.8027	1.40671e-49	1.07459e-46	FAR2
ENSG00000196155	266.728	2.63962	0.179965	14.6673	1.0435e-48	7.60903e-46	PLEKHG4
ENSG00000134684	5155.66	-1.27524	0.0876316	-14.5523	5.64341e-48	3.93616e-45	YARS
ENSG00000177030	1580.2	-1.55937	0.107727	-14.4753	1.73669e-47	1.16083e-44	DEAF1
ENSG00000119714	333.255	2.24941	0.155722	14.445	2.69507e-47	1.72937e-44	GPR68
ENSG00000168993	1519.12	-1.70095	0.119036	-14.2895	2.54571e-46	1.5707e-43	CPLX1
ENSG00000160285	6477.01	-1.1977	0.0839169	-14.2724	3.25239e-46	1.9324e-43	LSS
ENSG00000130287	405.595	3.43334	0.243671	14.0901	4.37183e-45	2.50474e-42	NCAN
ENSG00000180287	1065.45	1.58699	0.112875	14.0597	6.71389e-45	3.71394e-42	PLD5
ENSG00000160752	7964.58	-1.14411	0.0819532	-13.9605	2.71456e-44	1.45157e-41	FDPS
ENSG00000150961	2127.42	-1.3432	0.0965873	-13.9066	5.77999e-44	2.99105e-41	SEC24D
ENSG00000078549	892.274	-1.46071	0.105279	-13.8747	9.01652e-44	4.5201e-41	ADCYAP1R1
ENSG00000111341	290.977	2.81526	0.204017	13.7992	2.57831e-43	1.25337e-40	MGP
ENSG00000106404	410.315	2.27469	0.165022	13.7842	3.17364e-43	1.4974e-40	CLDN15
ENSG00000049540	629.453	2.08138	0.151318	13.755	4.75095e-43	2.17757e-40	ELN
ENSG00000279207	346.153	2.1651	0.158547	13.6558	1.8632e-42	8.30263e-40	AC015813.6
ENSG00000106333	9092.18	1.14256	0.0847719	13.478	2.10657e-41	9.13339e-39	PCOLCE
ENSG00000169297	199.087	3.16285	0.235608	13.4242	4.36083e-41	1.84096e-38	NR0B1
ENSG00000088538	151.129	3.16968	0.236423	13.4069	5.51289e-41	2.26763e-38	DOCK3
ENSG00000188070	2852.93	1.3639	0.103002	13.2415	5.0512e-40	2.02578e-37	C11orf95
ENSG00000139567	708.051	2.50876	0.190907	13.1413	1.91005e-39	7.4734e-37	ACVRL1
ENSG00000180921	289.342	2.42817	0.185139	13.1154	2.68902e-39	1.02708e-36	FAM83H
ENSG00000133805	485.147	1.69731	0.129432	13.1136	2.75385e-39	1.02738e-36	AMPD3
ENSG00000259070	149.415	3.75567	0.286795	13.0953	3.50357e-39	1.27737e-36	LINC00639
ENSG00000154864	562.518	1.72245	0.131572	13.0913	3.69087e-39	1.31575e-36	PIEZO2
ENSG00000260804	207.811	3.49045	0.26902	12.9747	1.70321e-38	5.93976e-36	LINC01963
ENSG00000213654	466.313	1.86456	0.144452	12.9079	4.06297e-38	1.38095e-35	GPSM3
ENSG00000237954	141.323	5.00831	0.388043	12.9066	4.132e-38	1.38095e-35	AL445218.1
ENSG00000155629	166.697	3.20831	0.2492	12.8745	6.26655e-38	2.05159e-35	PIK3AP1
ENSG00000162951	1666.34	-1.21266	0.0947273	-12.8016	1.60595e-37	5.15252e-35	LRRTM1
ENSG00000163531	2833.05	1.09016	0.0852616	12.7861	1.96164e-37	6.17033e-35	NFASC
ENSG00000167508	3431.36	-1.25774	0.0984374	-12.777	2.20277e-37	6.79553e-35	MVD
ENSG00000151136	165.516	2.98662	0.233936	12.7668	2.51224e-37	7.60404e-35	BTBD11
ENSG00000173208	899.716	-1.63151	0.127966	-12.7496	3.13528e-37	9.3141e-35	ABCD2
ENSG00000179218	17045.1	0.911849	0.0716129	12.733	3.87533e-37	1.13033e-34	CALR
ENSG00000137509	2380.2	1.18284	0.092984	12.7209	4.52606e-37	1.29655e-34	PRCP
ENSG00000185813	1049.51	-1.32877	0.104506	-12.7147	4.89719e-37	1.37826e-34	PCYT2
ENSG00000197291	331.451	1.99798	0.15756	12.6807	7.56466e-37	2.09228e-34	RAMP2-AS1
ENSG00000163638	996.245	1.27436	0.100527	12.6768	7.94825e-37	2.16111e-34	ADAMTS9
ENSG00000144057	270.619	2.97502	0.234885	12.6659	9.14146e-37	2.44412e-34	ST6GAL2
ENSG00000077279	11003.9	1.00134	0.0801611	12.4916	8.29473e-36	2.18138e-33	DCX
ENSG00000204856	1193.97	-1.16823	0.093673	-12.4714	1.06933e-35	2.76681e-33	FAM216A
ENSG00000100867	190.248	3.16124	0.254079	12.442	1.54666e-35	3.93834e-33	DHRS2
ENSG00000049323	412.156	7.1372	0.574113	12.4317	1.75859e-35	4.40801e-33	LTBP1
ENSG00000104522	1121.44	1.16504	0.0940833	12.3831	3.22728e-35	7.96494e-33	TSTA3
ENSG00000235568	294.359	2.17019	0.176196	12.3169	7.34642e-35	1.78562e-32	NFAM1
ENSG00000008517	152.444	3.73764	0.305462	12.236	1.99565e-34	4.77825e-32	IL32
ENSG00000106948	1418.46	-2.01181	0.164717	-12.2137	2.62546e-34	6.19377e-32	AKNA
ENSG00000108691	181.601	7.04269	0.577187	12.2017	3.04217e-34	7.07283e-32	CCL2
ENSG00000172992	666.474	-1.57028	0.129137	-12.1597	5.09307e-34	1.16719e-31	DCAKD
ENSG00000100604	21248.9	1.648	0.135785	12.1368	6.73777e-34	1.52236e-31	CHGA
ENSG00000132196	873.972	-1.39189	0.114712	-12.1338	6.99401e-34	1.5583e-31	HSD17B7
ENSG00000173166	1096.93	1.29337	0.106716	12.1197	8.30992e-34	1.82613e-31	RAPH1
ENSG00000111912	1657.29	-1.04586	0.0868642	-12.0401	2.18608e-33	4.73907e-31	NCOA7
ENSG00000214944	703.993	-1.7514	0.145653	-12.0245	2.64178e-33	5.65059e-31	ARHGEF28
ENSG00000099624	1456.2	-1.39235	0.1159	-12.0134	3.02199e-33	6.37878e-31	ATP5F1D
ENSG00000212123	159.831	2.81004	0.234063	12.0055	3.32575e-33	6.9288e-31	PRR22
ENSG00000243279	617.563	-1.6409	0.136921	-11.9843	4.29296e-33	8.8292e-31	PRAF2
ENSG00000196405	2946.44	-1.01253	0.085109	-11.8969	1.22812e-32	2.49387e-30	EVL
ENSG00000131773	466.809	-1.82384	0.153408	-11.8888	1.35262e-32	2.71235e-30	KHDRBS3
ENSG00000092929	316.461	1.74941	0.147423	11.8666	1.7652e-32	3.49596e-30	UNC13D
ENSG00000116761	885.542	-1.79706	0.151499	-11.8619	1.86794e-32	3.65433e-30	CTH
ENSG00000196154	402.665	2.01185	0.17027	11.8157	3.2401e-32	6.26237e-30	S100A4
ENSG00000135318	390.932	2.23078	0.188878	11.8107	3.43783e-32	6.56544e-30	NT5E
ENSG00000110046	899.807	1.34028	0.113504	11.8082	3.54225e-32	6.68526e-30	ATG2A
ENSG00000161955	132.089	2.87988	0.24412	11.797	4.04543e-32	7.54614e-30	TNFSF13
ENSG00000115556	523.856	1.49684	0.127245	11.7635	6.01963e-32	1.09735e-29	PLCD4
ENSG00000175115	1313.45	-1.46532	0.124563	-11.7636	6.00949e-32	1.09735e-29	PACS1
ENSG00000120693	1877.94	-1.06198	0.0903944	-11.7483	7.20346e-32	1.2984e-29	SMAD9
ENSG00000083720	1159.79	-1.57753	0.134304	-11.7459	7.40924e-32	1.32066e-29	OXCT1
ENSG00000169136	647.178	-1.84208	0.157228	-11.716	1.05573e-31	1.8611e-29	ATF5
ENSG00000273706	305.974	1.84409	0.158116	11.6629	1.97149e-31	3.43768e-29	LHX1
ENSG00000143850	3786.89	1.1839	0.101699	11.6413	2.54185e-31	4.38455e-29	PLEKHA6
ENSG00000117595	120.358	3.63904	0.313484	11.6084	3.73754e-31	6.37847e-29	IRF6
ENSG00000260802	669.447	2.22434	0.191852	11.594	4.41913e-31	7.46228e-29	SERTM2
ENSG00000159199	910.831	-1.42905	0.123379	-11.5826	5.047e-31	8.43375e-29	ATP5MC1
ENSG00000049249	120.058	4.28592	0.370716	11.5612	6.48006e-31	1.07168e-28	TNFRSF9
ENSG00000134533	1220.72	1.11372	0.0965427	11.536	8.68421e-31	1.42155e-28	RERG
ENSG00000139289	3625.37	1.18452	0.102693	11.5345	8.83513e-31	1.43165e-28	PHLDA1
ENSG00000143375	1978.93	0.986593	0.085569	11.5298	9.33752e-31	1.49792e-28	CGN
ENSG00000189056	6770.66	-1.13422	0.0984649	-11.5191	1.05768e-30	1.67994e-28	RELN
ENSG00000166147	1808.65	1.11229	0.0969059	11.478	1.7014e-30	2.67586e-28	FBN1
ENSG00000205309	205.227	-2.83087	0.247716	-11.4279	3.03392e-30	4.72526e-28	NT5M
ENSG00000171097	390.777	-2.23845	0.196278	-11.4045	3.96879e-30	6.12186e-28	KYAT1
ENSG00000153993	168.661	-2.34598	0.206059	-11.385	4.9668e-30	7.58833e-28	SEMA3D
ENSG00000078070	894.391	-1.26892	0.111743	-11.3557	6.9508e-30	1.05193e-27	MCCC1
ENSG00000138768	2137.23	-1.16636	0.102879	-11.3372	8.58004e-30	1.28636e-27	USO1
ENSG00000165948	282.411	-1.9607	0.172976	-11.3351	8.7936e-30	1.30618e-27	IFI27L1
ENSG00000198598	845.008	-1.97637	0.175738	-11.2461	2.42028e-29	3.56203e-27	MMP17
ENSG00000166833	1235.2	1.21497	0.108308	11.2178	3.33598e-29	4.86507e-27	NAV2
ENSG00000213676	1829.33	0.977504	0.08718	11.2125	3.54144e-29	5.11818e-27	ATF6B
ENSG00000119139	1445.1	-1.29261	0.115741	-11.1682	5.83602e-29	8.35905e-27	TJP2
ENSG00000138615	85.3818	5.1004	0.45791	11.1384	8.15293e-29	1.15743e-26	CILP
ENSG00000223768	1170.78	1.38542	0.125285	11.0582	2.00166e-28	2.81672e-26	LINC00205
ENSG00000168243	4224.09	-0.820012	0.0741915	-11.0526	2.12855e-28	2.96923e-26	GNG4
ENSG00000138101	716.975	-1.28789	0.117341	-10.9756	5.00631e-28	6.92338e-26	DTNB
ENSG00000136960	150.46	2.34578	0.213832	10.9702	5.31427e-28	7.28645e-26	ENPP2
ENSG00000113657	16018.4	0.876745	0.0806442	10.8718	1.57127e-27	2.13613e-25	DPYSL3
ENSG00000281406	135.618	2.79442	0.257612	10.8474	2.0516e-27	2.7657e-25	BLACAT1
ENSG00000054148	1859.99	-1.09605	0.101465	-10.8022	3.3603e-27	4.49215e-25	PHPT1
ENSG00000248213	157.107	2.4824	0.229997	10.7932	3.70596e-27	4.91331e-25	CICP16
ENSG00000188549	1106.39	1.20773	0.11234	10.7506	5.88557e-27	7.73904e-25	CCDC9B
ENSG00000036565	445.512	1.61382	0.150267	10.7397	6.62573e-27	8.64146e-25	SLC18A1
ENSG00000151208	4561.52	0.978153	0.0912403	10.7206	8.14469e-27	1.05369e-24	DLG5
ENSG00000145996	1499.32	1.00719	0.0941312	10.6999	1.01915e-26	1.30793e-24	CDKAL1
ENSG00000157168	626.758	-1.24114	0.116012	-10.6984	1.03528e-26	1.31809e-24	NRG1
ENSG00000181291	1265.3	1.23003	0.115163	10.6807	1.25267e-26	1.58231e-24	TMEM132E
ENSG00000198743	1255.62	-1.648	0.15475	-10.6494	1.75503e-26	2.19955e-24	SLC5A3
ENSG00000006047	105.346	3.54427	0.33337	10.6316	2.12339e-26	2.64058e-24	YBX2
ENSG00000215784	528.565	-1.76138	0.165791	-10.6241	2.30268e-26	2.84151e-24	FAM72D
ENSG00000154654	379.154	2.11136	0.199146	10.6021	2.91495e-26	3.56959e-24	NCAM2
ENSG00000151490	3821.3	0.882974	0.0832925	10.6009	2.95196e-26	3.58752e-24	PTPRO
ENSG00000079459	8920.63	-1.18107	0.111612	-10.5819	3.61461e-26	4.33766e-24	FDFT1
ENSG00000180616	807.234	1.50041	0.141793	10.5817	3.62328e-26	4.33766e-24	SSTR2
ENSG00000187800	1104.29	1.25187	0.118634	10.5523	4.95715e-26	5.89056e-24	PEAR1
ENSG00000143333	1914.97	1.57878	0.14966	10.5491	5.12914e-26	6.05013e-24	RGS16
ENSG00000169851	1085.32	-1.62657	0.15467	-10.5164	7.25838e-26	8.4992e-24	PCDH7
ENSG00000171992	1387.58	1.43869	0.137345	10.475	1.12558e-25	1.30844e-23	SYNPO
ENSG00000212719	401.676	1.44621	0.138091	10.4728	1.15124e-25	1.32865e-23	C17orf51
ENSG00000090520	2855.26	0.937292	0.0895669	10.4647	1.25464e-25	1.43764e-23	DNAJB11
ENSG00000095564	2552.1	-0.821644	0.0789019	-10.4135	2.15189e-25	2.44827e-23	BTAF1
ENSG00000272556	634.785	1.77638	0.171398	10.3641	3.61203e-25	4.08058e-23	GTF2IP13
ENSG00000114423	2066.78	1.00279	0.0968158	10.3578	3.85905e-25	4.32916e-23	CBLB
ENSG00000168303	936.34	-1.16313	0.11235	-10.3528	4.06473e-25	4.52822e-23	MPLKIP
ENSG00000245532	10648.1	1.10164	0.106582	10.3361	4.83736e-25	5.35179e-23	NEAT1
ENSG00000011465	147.54	2.7029	0.262645	10.2911	7.73167e-25	8.4953e-23	DCN
ENSG00000279348	107.949	3.42697	0.333028	10.2903	7.79133e-25	8.50262e-23	AC012513.3
ENSG00000101255	2200.21	-1.33408	0.130323	-10.2367	1.35808e-24	1.47205e-22	TRIB3
ENSG00000196998	767.357	1.3623	0.133405	10.2117	1.7573e-24	1.89199e-22	WDR45
ENSG00000086015	2588.89	-0.888014	0.0871068	-10.1945	2.09729e-24	2.24298e-22	MAST2
ENSG00000104885	3255.42	-1.00706	0.0988367	-10.1891	2.21803e-24	2.3564e-22	DOT1L
ENSG00000081138	95.7695	3.37571	0.331535	10.1821	2.38481e-24	2.51691e-22	CDH7
ENSG00000178233	936.043	1.36819	0.134478	10.1741	2.58791e-24	2.71341e-22	TMEM151B
ENSG00000205363	308.158	1.68119	0.166324	10.1079	5.09646e-24	5.30893e-22	INSYN1
ENSG00000165633	223.531	2.15804	0.213627	10.1019	5.4166e-24	5.60601e-22	VSTM4
ENSG00000130956	1543.7	-1.27893	0.126886	-10.0794	6.81452e-24	7.0076e-22	HABP4
ENSG00000186792	242.194	1.84039	0.182901	10.0622	8.11587e-24	8.29266e-22	HYAL3
ENSG00000277586	19609.6	-1.04788	0.104149	-10.0613	8.18709e-24	8.31248e-22	NEFL
ENSG00000106258	163.386	2.26647	0.225285	10.0605	8.25936e-24	8.33312e-22	CYP3A5
ENSG00000134109	1590.18	-1.23549	0.123032	-10.042	9.9661e-24	9.99227e-22	EDEM1
ENSG00000164070	1041.97	-1.04624	0.104652	-9.99735	1.56532e-23	1.55969e-21	HSPA4L
ENSG00000008277	3504.27	-0.776897	0.0777252	-9.99542	1.59604e-23	1.58047e-21	ADAM22
ENSG00000180884	710.858	1.34618	0.135174	9.95883	2.30771e-23	2.27119e-21	ZNF792
ENSG00000125384	914.661	-1.06742	0.107526	-9.92704	3.17528e-23	3.10596e-21	PTGER2
ENSG00000151923	2966.82	-0.754468	0.076278	-9.89103	4.55327e-23	4.42688e-21	TIAL1
ENSG00000185215	800.105	1.43756	0.145527	9.87828	5.17125e-23	4.99742e-21	TNFAIP2
ENSG00000175097	198.184	3.06712	0.310919	9.86469	5.92152e-23	5.6882e-21	RAG2
ENSG00000125772	777.27	-1.32322	0.134164	-9.86267	6.04205e-23	5.76944e-21	GPCPD1
ENSG00000163618	610.381	1.25655	0.127573	9.8496	6.88167e-23	6.53229e-21	CADPS
ENSG00000196550	821.082	-1.34847	0.137044	-9.83963	7.59904e-23	7.17082e-21	FAM72A
ENSG00000204634	858.282	-1.25754	0.127976	-9.82633	8.67187e-23	8.13533e-21	TBC1D8
ENSG00000215440	377.583	1.56944	0.159739	9.82505	8.78284e-23	8.19153e-21	NPEPL1
ENSG00000091986	1247.42	0.960966	0.0979609	9.80969	1.02278e-22	9.48404e-21	CCDC80
ENSG00000145362	4159.05	1.41941	0.144736	9.80695	1.051e-22	9.68976e-21	ANK2
ENSG00000169439	2180.92	1.05149	0.10738	9.79227	1.21532e-22	1.11407e-20	SDC2
ENSG00000029639	518.3	-1.32772	0.135993	-9.76312	1.62084e-22	1.47736e-20	TFB1M
ENSG00000186480	2807.53	-1.13946	0.116732	-9.76134	1.64957e-22	1.49505e-20	INSIG1
ENSG00000100906	1183.94	1.33758	0.137375	9.73672	2.10238e-22	1.89474e-20	NFKBIA
ENSG00000083799	642.722	1.2243	0.125854	9.72795	2.29167e-22	2.0538e-20	CYLD
ENSG00000126934	2578.31	-0.830443	0.0854958	-9.71327	2.64717e-22	2.35922e-20	MAP2K2
ENSG00000173599	754.514	-1.22029	0.125667	-9.71053	2.71915e-22	2.39673e-20	PC
ENSG00000179085	1311.36	-1.37143	0.141231	-9.71053	2.71913e-22	2.39673e-20	DPM3
ENSG00000162722	136.566	2.1701	0.223827	9.69545	3.15257e-22	2.76358e-20	TRIM58
ENSG00000116353	678.739	-1.19479	0.12351	-9.67369	3.90036e-22	3.40052e-20	MECR
ENSG00000153879	2697.2	-0.82035	0.0849968	-9.65153	4.84279e-22	4.19935e-20	CEBPG
ENSG00000147454	1755.7	-1.14759	0.118958	-9.64698	5.06234e-22	4.36613e-20	SLC25A37
ENSG00000164326	105.93	6.94053	0.722107	9.6115	7.14966e-22	6.13342e-20	CARTPT
ENSG00000182263	457.349	-1.30153	0.135511	-9.60462	7.64421e-22	6.52279e-20	FIGN
ENSG00000131389	2653.36	-1.03705	0.108064	-9.59657	8.26451e-22	7.01478e-20	SLC6A6
ENSG00000173898	3104.38	-0.847197	0.0883592	-9.5881	8.97227e-22	7.57543e-20	SPTBN2
ENSG00000145248	3361.3	1.00419	0.10475	9.58656	9.10698e-22	7.64891e-20	SLC10A4
ENSG00000109927	74.4545	3.42633	0.358004	9.57065	1.06232e-21	8.87593e-20	TECTA
ENSG00000165185	1126.26	-1.42872	0.149434	-9.56092	1.16711e-21	9.7009e-20	KIAA1958
ENSG00000176887	3021.37	-0.946065	0.0991217	-9.54448	1.36794e-21	1.13116e-19	SOX11
ENSG00000090776	794.853	1.17787	0.123596	9.52999	1.57305e-21	1.29409e-19	EFNB1
ENSG00000213347	1626.26	-0.861966	0.0905585	-9.51834	1.75969e-21	1.44025e-19	MXD3
ENSG00000114859	516.49	1.39606	0.146727	9.51466	1.82306e-21	1.48454e-19	CLCN2
ENSG00000067715	2106.16	-0.869946	0.0915053	-9.50706	1.96132e-21	1.58906e-19	SYT1
ENSG00000066027	725.252	-1.18359	0.124611	-9.49828	2.13383e-21	1.72015e-19	PPP2R5A
ENSG00000124762	532.793	1.45153	0.152906	9.49296	2.24566e-21	1.80124e-19	CDKN1A
ENSG00000162909	2772.63	-0.841061	0.0886539	-9.48702	2.3773e-21	1.89735e-19	CAPN2
ENSG00000169231	1314.26	1.04092	0.109827	9.47786	2.59552e-21	2.06126e-19	THBS3
ENSG00000049239	578.462	-1.47698	0.15585	-9.47697	2.61768e-21	2.06861e-19	H6PD
ENSG00000188610	742.528	-1.51915	0.160448	-9.46819	2.84734e-21	2.23907e-19	FAM72B
ENSG00000155313	686.967	-1.02783	0.108692	-9.45637	3.18815e-21	2.49484e-19	USP25
ENSG00000129682	62.7462	3.75812	0.397795	9.44739	3.47385e-21	2.70522e-19	FGF13
ENSG00000109472	64.6167	3.67619	0.389958	9.42714	4.21428e-21	3.26596e-19	CPE
ENSG00000125485	1314.46	1.07796	0.114505	9.4141	4.77146e-21	3.67999e-19	DDX31
ENSG00000196139	351.474	-1.45234	0.154428	-9.40466	5.21968e-21	4.00642e-19	AKR1C3
ENSG00000136944	287.782	1.80632	0.19217	9.39957	5.47845e-21	4.18502e-19	LMX1B
ENSG00000196562	3323.9	-0.903532	0.0961504	-9.39707	5.6104e-21	4.2655e-19	SULF2
ENSG00000078114	77.6429	3.00456	0.32009	9.3866	6.19674e-21	4.68906e-19	NEBL
ENSG00000047188	1501.03	-0.847361	0.0903117	-9.38263	6.43457e-21	4.84617e-19	YTHDC2
ENSG00000160360	3049.06	-1.03459	0.110281	-9.38139	6.51105e-21	4.88085e-19	GPSM1
ENSG00000126787	1699.26	-0.97749	0.104243	-9.37701	6.78701e-21	5.06406e-19	DLGAP5
ENSG00000023445	171.475	1.93779	0.20689	9.36626	7.51506e-21	5.58132e-19	BIRC3
ENSG00000180422	97.5787	7.1401	0.765062	9.3327	1.03208e-20	7.6298e-19	LINC00304
ENSG00000058866	523.681	1.24546	0.133741	9.31252	1.24835e-20	9.18622e-19	DGKG
ENSG00000130313	867.357	-0.960438	0.103174	-9.30888	1.29184e-20	9.46286e-19	AC010618.1
ENSG00000163485	505.204	1.30211	0.139934	9.30521	1.33731e-20	9.75143e-19	ADORA1
ENSG00000160972	796.51	1.12672	0.121342	9.2855	1.60953e-20	1.16833e-18	PPP1R16A
ENSG00000185621	107.825	2.46836	0.265871	9.28404	1.63167e-20	1.17906e-18	LMLN
ENSG00000124357	850.266	1.07119	0.115497	9.27464	1.78216e-20	1.28204e-18	NAGK
ENSG00000122986	222.645	1.72279	0.18596	9.26429	1.96372e-20	1.40634e-18	HVCN1
ENSG00000120656	351.395	-1.29154	0.139523	-9.25689	2.10482e-20	1.50069e-18	TAF12
ENSG00000164099	4875.92	-1.01312	0.109559	-9.2473	2.30235e-20	1.63426e-18	PRSS12
ENSG00000146859	601.759	1.07126	0.116124	9.22514	2.83184e-20	2.00125e-18	TMEM140
ENSG00000197114	822.391	1.1932	0.12989	9.1862	4.06958e-20	2.86335e-18	ZGPAT
ENSG00000213626	3713.33	-0.85077	0.0927328	-9.17443	4.53975e-20	3.1802e-18	LBH
ENSG00000267244	180.944	1.8993	0.207698	9.14456	5.98731e-20	4.17602e-18	AC012615.6
ENSG00000162621	83.7176	4.00329	0.438482	9.12989	6.85719e-20	4.76203e-18	LRRC53
ENSG00000131791	1590.35	-0.85874	0.0941119	-9.12467	7.19554e-20	4.97547e-18	PRKAB2
ENSG00000151718	1676.87	-0.934573	0.10245	-9.12222	7.36026e-20	5.06753e-18	WWC2
ENSG00000213599	1222.79	1.02079	0.112071	9.10837	8.36309e-20	5.73336e-18	SLX1A-SULT1A3
ENSG00000112769	494.564	-1.10076	0.120973	-9.09924	9.097e-20	6.20996e-18	LAMA4
ENSG00000122741	1266.43	-0.864999	0.09508	-9.09759	9.23567e-20	6.2779e-18	DCAF10
ENSG00000120053	2681.76	-0.912698	0.100422	-9.0886	1.0032e-19	6.79043e-18	GOT1
ENSG00000033867	1639.24	-0.99847	0.109939	-9.08204	1.06562e-19	7.18265e-18	SLC4A7
ENSG00000178605	633.433	-1.05197	0.115966	-9.07138	1.17519e-19	7.85519e-18	GTPBP6
ENSG00000178605_PAR_Y	633.433	-1.05197	0.115966	-9.07138	1.17519e-19	7.85519e-18	GTPBP6
ENSG00000137161	1229.68	-0.929987	0.102949	-9.03345	1.66345e-19	1.10726e-17	CNPY3
ENSG00000119973	213.896	2.63489	0.29235	9.01277	2.00915e-19	1.33185e-17	PRLHR
ENSG00000249550	91.4633	2.44995	0.27208	9.00452	2.1661e-19	1.42998e-17	LINC01234
ENSG00000135409	58.2989	3.8381	0.426568	8.99764	2.30618e-19	1.51622e-17	AMHR2
ENSG00000171444	1799.64	-0.911989	0.101434	-8.99098	2.45034e-19	1.60442e-17	MCC
ENSG00000100523	1422.35	-0.808461	0.0900434	-8.97857	2.74309e-19	1.78881e-17	DDHD1
ENSG00000160293	1592.03	-0.885365	0.0986546	-8.97439	2.84936e-19	1.85059e-17	VAV2
ENSG00000187735	3369.16	-0.897429	0.100026	-8.97193	2.91351e-19	1.88462e-17	TCEA1
ENSG00000136630	413.804	1.31172	0.146417	8.9588	3.28223e-19	2.1146e-17	HLX
ENSG00000015592	591.468	-1.69018	0.188683	-8.95778	3.31289e-19	2.12581e-17	STMN4
ENSG00000152767	4563.26	-0.747803	0.0835513	-8.95022	3.54782e-19	2.2675e-17	FARP1
ENSG00000112972	9162.93	-0.919126	0.102755	-8.94481	3.72574e-19	2.37176e-17	HMGCS1
ENSG00000148288	521.962	1.15165	0.128799	8.94139	3.84298e-19	2.43672e-17	GBGT1
ENSG00000135392	1502.58	0.8465	0.0946935	8.93937	3.91388e-19	2.47191e-17	DNAJC14
ENSG00000081760	1272.26	-0.858874	0.0961695	-8.93084	4.22799e-19	2.65982e-17	AACS
ENSG00000204161	78.2525	2.69506	0.301844	8.92865	4.31245e-19	2.70235e-17	TMEM273
ENSG00000118961	906.173	-0.871628	0.097691	-8.9223	4.56704e-19	2.84698e-17	LDAH
ENSG00000144857	1620.36	1.13388	0.127088	8.92202	4.57874e-19	2.84698e-17	BOC
ENSG00000107438	65.6508	3.34332	0.374985	8.91588	4.83942e-19	2.99745e-17	PDLIM1
ENSG00000135835	827.034	1.08441	0.121689	8.91132	5.04265e-19	3.11132e-17	KIAA1614
ENSG00000070808	55.8914	3.79908	0.426374	8.9102	5.09428e-19	3.13113e-17	CAMK2A
ENSG00000087206	849.118	-1.18824	0.133384	-8.90839	5.17788e-19	3.17036e-17	UIMC1
ENSG00000100075	1164.88	-1.02739	0.115758	-8.87532	6.97307e-19	4.25331e-17	SLC25A1
ENSG00000269404	76.6335	6.78634	0.765241	8.86824	7.43103e-19	4.51547e-17	SPIB
ENSG00000007171	54.441	3.90511	0.441236	8.8504	8.72049e-19	5.27902e-17	NOS2
ENSG00000163873	86.2881	2.4263	0.274296	8.84555	9.10778e-19	5.49275e-17	GRIK3
ENSG00000129691	1292.62	-0.865515	0.0978667	-8.84382	9.25039e-19	5.55785e-17	ASH2L
ENSG00000047634	639.308	-1.18542	0.134055	-8.84278	9.33641e-19	5.56783e-17	SCML1
ENSG00000166402	8317.44	-1.20634	0.136421	-8.84281	9.33449e-19	5.56783e-17	TUB
ENSG00000263528	134.849	1.99872	0.226472	8.82544	1.09035e-18	6.47828e-17	IKBKE
ENSG00000164985	2164.36	-0.781694	0.0886931	-8.81347	1.21328e-18	7.18207e-17	PSIP1
ENSG00000100077	3048.54	-0.884132	0.100552	-8.79281	1.45868e-18	8.60298e-17	GRK3
ENSG00000121671	1006.24	-1.11183	0.126572	-8.78412	1.57588e-18	9.26016e-17	CRY2
ENSG00000281490	553.843	1.26013	0.143611	8.7746	1.7151e-18	1.00414e-16	CICP14
ENSG00000189180	1203.58	0.911519	0.10406	8.75959	1.95956e-18	1.1431e-16	ZNF33A
ENSG00000025039	1096.42	-0.972382	0.111061	-8.75538	2.03418e-18	1.18233e-16	RRAGD
ENSG00000231389	80.876	2.62433	0.300038	8.74667	2.19737e-18	1.27257e-16	HLA-DPA1
ENSG00000183638	103.595	2.7082	0.310207	8.73032	2.53944e-18	1.46538e-16	RP1L1
ENSG00000080644	5647.47	1.17573	0.134833	8.71988	2.78486e-18	1.60125e-16	CHRNA3
ENSG00000133243	1912.34	-1.05693	0.121235	-8.71806	2.83015e-18	1.61975e-16	BTBD2
ENSG00000280401	60.1024	3.21884	0.369228	8.71777	2.83724e-18	1.61975e-16	AC022532.1
ENSG00000213109	150.142	1.83679	0.210855	8.71116	3.00791e-18	1.71109e-16	AL365223.1
ENSG00000222009	146.265	2.26937	0.260698	8.705	3.17562e-18	1.80011e-16	BTBD19
ENSG00000101974	1417.72	-0.857961	0.0985984	-8.70157	3.27319e-18	1.84889e-16	ATP11C
ENSG00000114999	3008.61	-0.737317	0.0847528	-8.69962	3.33007e-18	1.87442e-16	TTL
ENSG00000169750	792.09	-1.27855	0.14706	-8.69402	3.49823e-18	1.96219e-16	RAC3
ENSG00000117984	3313.82	0.747365	0.0859947	8.69083	3.59804e-18	2.01114e-16	CTSD
ENSG00000107147	2713.39	-1.30265	0.150195	-8.67307	4.20633e-18	2.34298e-16	KCNT1
ENSG00000025423	93.8502	-2.25034	0.260085	-8.65233	5.046e-18	2.80097e-16	HSD17B6
ENSG00000131016	9509.72	-0.832561	0.0964352	-8.63337	5.95714e-18	3.29533e-16	AKAP12
ENSG00000104112	3559.83	0.720972	0.0838335	8.60005	7.96831e-18	4.3927e-16	SCG3
ENSG00000165828	76.8024	4.13957	0.481422	8.59864	8.06674e-18	4.41661e-16	PRAP1
ENSG00000182985	6582.52	0.667021	0.0775728	8.59865	8.06586e-18	4.41661e-16	CADM1
ENSG00000145808	998.856	-0.818417	0.0953432	-8.5839	9.1706e-18	5.0039e-16	ADAMTS19
ENSG00000126262	61.4076	3.10771	0.362139	8.58153	9.36195e-18	5.09099e-16	FFAR2
ENSG00000213420	1721.64	-1.27995	0.149163	-8.58088	9.4151e-18	5.1026e-16	GPC2
ENSG00000126391	804.155	1.09116	0.127328	8.56963	1.03818e-17	5.60758e-16	FRMD8
ENSG00000187664	253.125	1.61708	0.188748	8.56742	1.0583e-17	5.69705e-16	HAPLN4
ENSG00000174358	67.052	3.50542	0.409405	8.56222	1.10717e-17	5.94022e-16	SLC6A19
ENSG00000006625	3018.1	-0.737381	0.0861492	-8.55934	1.13512e-17	6.06987e-16	GGCT
ENSG00000266094	289.365	1.32264	0.154635	8.55331	1.19604e-17	6.37437e-16	RASSF5
ENSG00000169288	427.631	1.54541	0.180795	8.54785	1.25405e-17	6.6614e-16	MRPL1
ENSG00000184838	521.831	1.06519	0.124733	8.53972	1.34545e-17	7.12333e-16	PRR16
ENSG00000102057	185.016	1.67642	0.19654	8.52968	1.46757e-17	7.74432e-16	KCND1
ENSG00000213465	2207.14	-1.1084	0.130015	-8.52514	1.52621e-17	8.02735e-16	ARL2
ENSG00000130943	207.007	1.65303	0.193916	8.52447	1.53516e-17	8.04803e-16	PKDREJ
ENSG00000136205	457.994	1.1035	0.129582	8.51583	1.65402e-17	8.64292e-16	TNS3
ENSG00000124222	4875.26	-0.648921	0.0763167	-8.50299	1.84761e-17	9.62317e-16	STX16
ENSG00000261556	243.546	-1.83048	0.215989	-8.47489	2.35296e-17	1.22156e-15	SMG1P7
ENSG00000113966	3314.83	0.740866	0.0874229	8.4745	2.36083e-17	1.22169e-15	ARL6
ENSG00000113161	8850.47	-0.732994	0.086705	-8.45389	2.81748e-17	1.44865e-15	HMGCR
ENSG00000124831	2205.16	-0.75844	0.0897125	-8.45412	2.81207e-17	1.44865e-15	LRRFIP1
ENSG00000277734	99.733	2.49363	0.295859	8.42844	3.50293e-17	1.79534e-15	TRAC
ENSG00000171159	685.576	-0.96906	0.114995	-8.427	3.54654e-17	1.8119e-15	C9orf16
ENSG00000042781	94.1574	3.20235	0.380187	8.42308	3.66702e-17	1.8675e-15	USH2A
ENSG00000134480	1084.11	-0.814243	0.096813	-8.41047	4.08361e-17	2.07308e-15	CCNH
ENSG00000233718	1196.42	-0.803505	0.0956392	-8.40142	4.411e-17	2.23222e-15	MYCNOS
ENSG00000141756	9218.66	-0.809889	0.0964421	-8.39767	4.55414e-17	2.29741e-15	FKBP10
ENSG00000158528	606.559	0.955949	0.114021	8.38395	5.11793e-17	2.57372e-15	PPP1R9A
ENSG00000152910	80.446	6.85586	0.818212	8.37909	5.33403e-17	2.67401e-15	CNTNAP4
ENSG00000161798	115.452	2.06956	0.247292	8.3689	5.81585e-17	2.90648e-15	AQP5
ENSG00000196365	5834.75	-0.665553	0.0796004	-8.36118	6.20954e-17	3.09359e-15	LONP1
ENSG00000109118	1103.15	0.791018	0.0947088	8.3521	6.70571e-17	3.33043e-15	PHF12
ENSG00000130224	1124.63	-0.81138	0.0972097	-8.34669	7.02004e-17	3.47578e-15	LRCH2
ENSG00000033122	880.534	-0.856995	0.102685	-8.34586	7.06982e-17	3.48966e-15	LRRC7
ENSG00000131069	1179.02	-1.06428	0.12761	-8.3401	7.42306e-17	3.65278e-15	ACSS2
ENSG00000185896	3770.72	0.641295	0.0769004	8.33929	7.47402e-17	3.66661e-15	LAMP1
ENSG00000101199	2825.92	1.01192	0.121433	8.33313	7.87298e-17	3.85056e-15	ARFGAP1
ENSG00000156804	137.341	2.13247	0.256248	8.32191	8.65569e-17	4.22051e-15	FBXO32
ENSG00000125821	1806.73	-0.761029	0.0914837	-8.31874	8.8903e-17	4.32176e-15	DTD1
ENSG00000156113	2613.85	0.915137	0.110193	8.30485	9.99477e-17	4.84399e-15	KCNMA1
ENSG00000127324	206.353	1.72554	0.207838	8.30232	1.02095e-16	4.93317e-15	TSPAN8
ENSG00000167972	6220.62	-0.791391	0.0955718	-8.28059	1.22565e-16	5.90449e-15	ABCA3
ENSG00000022267	2519.58	-0.710768	0.0859838	-8.2663	1.38183e-16	6.63694e-15	FHL1
ENSG00000134294	5171.48	0.69428	0.0840095	8.2643	1.40519e-16	6.72895e-15	SLC38A2
ENSG00000110665	48.1633	4.13567	0.500878	8.25683	1.4959e-16	7.12084e-15	C11orf21
ENSG00000259940	46.1805	5.01991	0.607964	8.25693	1.49466e-16	7.12084e-15	AC109449.1
ENSG00000198753	318.656	1.3367	0.162034	8.24953	1.59013e-16	7.54702e-15	PLXNB3
ENSG00000182841	945.807	-0.984949	0.119404	-8.24889	1.59869e-16	7.56525e-15	RRP7BP
ENSG00000106244	4537.91	-0.721428	0.0874749	-8.24726	1.62073e-16	7.64538e-15	PDAP1
ENSG00000224383	167.248	1.70247	0.206437	8.24693	1.62516e-16	7.64538e-15	PRR29
ENSG00000113441	1314.3	-0.860164	0.10437	-8.24147	1.70108e-16	7.97914e-15	LNPEP
ENSG00000149926	2303.67	-0.742118	0.0900904	-8.23748	1.75874e-16	8.22555e-15	FAM57B
ENSG00000169247	238.483	2.11647	0.257412	8.22214	1.99901e-16	9.32213e-15	SH3TC2
ENSG00000133740	720.476	-0.929256	0.113084	-8.21738	2.07993e-16	9.67139e-15	E2F5
ENSG00000285872	85.2271	2.42523	0.295317	8.21229	2.17015e-16	1.00617e-14	AC007240.1
ENSG00000124602	119.29	2.40121	0.293112	8.19212	2.56673e-16	1.18661e-14	UNC5CL
ENSG00000136720	957.815	1.05531	0.128889	8.18774	2.66171e-16	1.22699e-14	HS6ST1
ENSG00000143845	281.325	-1.36463	0.166676	-8.18733	2.67094e-16	1.22771e-14	ETNK2
ENSG00000160326	1650.33	1.10875	0.135555	8.17934	2.85413e-16	1.30817e-14	SLC2A6
ENSG00000089057	1143.86	-0.767599	0.0939319	-8.17186	3.03663e-16	1.38785e-14	SLC23A2
ENSG00000001561	119.028	1.87778	0.22981	8.17102	3.05802e-16	1.39366e-14	ENPP4
ENSG00000167136	738.597	-1.33372	0.163329	-8.16585	3.19183e-16	1.45052e-14	ENDOG
ENSG00000120256	926.86	-0.866712	0.106278	-8.15516	3.48706e-16	1.58021e-14	LRP11
ENSG00000185477	1074.51	-1.10162	0.135228	-8.14641	3.74882e-16	1.69404e-14	GPRIN3
ENSG00000154997	73.9268	2.45062	0.301215	8.1358	4.0924e-16	1.84411e-14	SEPT14
ENSG00000170891	102.38	2.34685	0.288548	8.13331	4.17723e-16	1.87706e-14	CYTL1
ENSG00000141098	1087.16	0.781149	0.096249	8.11592	4.82133e-16	2.16044e-14	GFOD2
ENSG00000166900	168.923	1.99337	0.245666	8.11417	4.89103e-16	2.18557e-14	STX3
ENSG00000122863	952.732	-0.984587	0.121366	-8.11255	4.95681e-16	2.20881e-14	CHST3
ENSG00000196642	6730.92	-0.593957	0.0732498	-8.10865	5.1186e-16	2.27459e-14	RABL6
ENSG00000151689	500.012	1.17451	0.144865	8.10764	5.16115e-16	2.28716e-14	INPP1
ENSG00000203668	1526.57	-0.967197	0.119321	-8.10588	5.23667e-16	2.31423e-14	CHML
ENSG00000188766	227.397	1.41957	0.175219	8.1017	5.41983e-16	2.3886e-14	SPRED3
ENSG00000130592	86.003	2.30912	0.28503	8.10131	5.43714e-16	2.38966e-14	LSP1
ENSG00000166801	105.42	2.26715	0.27995	8.09843	5.5674e-16	2.44022e-14	FAM111A
ENSG00000124356	1964.77	0.674421	0.0832851	8.09773	5.59941e-16	2.44757e-14	STAMBP
ENSG00000280206	126.745	-1.78815	0.220897	-8.09495	5.72856e-16	2.49722e-14	AC026401.3
ENSG00000196865	1420.64	-0.73347	0.0907368	-8.08349	6.29386e-16	2.73621e-14	NHLRC2
ENSG00000108784	1442.39	-0.776933	0.0961339	-8.08179	6.38252e-16	2.76725e-14	NAGLU
ENSG00000133704	1510.43	-0.709419	0.0878412	-8.07615	6.68447e-16	2.89036e-14	IPO8
ENSG00000139354	721.838	-0.906334	0.112332	-8.06836	7.12495e-16	3.07254e-14	GAS2L3
ENSG00000159399	1605.09	-1.23096	0.152743	-8.05903	7.69e-16	3.30732e-14	HK2
ENSG00000165801	3665.6	0.662948	0.0823592	8.04947	8.31552e-16	3.56678e-14	ARHGEF40
ENSG00000255690	674.307	1.14265	0.141979	8.04805	8.41224e-16	3.59864e-14	TRIL
ENSG00000162437	713.801	-0.966435	0.120089	-8.04767	8.43863e-16	3.60033e-14	RAVER2
ENSG00000188687	448.226	1.29114	0.160609	8.03901	9.05635e-16	3.85363e-14	SLC4A5
ENSG00000118263	3254.18	-0.639727	0.0796076	-8.03601	9.28141e-16	3.93895e-14	KLF7
ENSG00000253352	5791.06	0.79974	0.0995871	8.03055	9.70341e-16	4.10718e-14	TUG1
ENSG00000108669	2444.96	-0.704306	0.0877075	-8.03017	9.73394e-16	4.10926e-14	CYTH1
ENSG00000065150	5649.1	-0.595403	0.0741565	-8.029	9.82689e-16	4.13761e-14	IPO5
ENSG00000154640	817.704	-0.938341	0.116882	-8.0281	9.89914e-16	4.15712e-14	BTG3
ENSG00000042062	131.271	2.19227	0.273302	8.0214	1.04547e-15	4.37896e-14	RIPOR3
ENSG00000184584	72.1747	2.84149	0.354354	8.01878	1.06797e-15	4.46156e-14	TMEM173
ENSG00000156697	857.978	0.926408	0.11555	8.01738	1.0802e-15	4.50094e-14	UTP14A
ENSG00000102575	114.469	1.90509	0.238161	7.99917	1.25262e-15	5.20582e-14	ACP5
ENSG00000092531	642.337	0.983449	0.123114	7.98811	1.37018e-15	5.6797e-14	SNAP23
ENSG00000118971	52.5431	6.23948	0.781274	7.98629	1.39055e-15	5.74929e-14	CCND2
ENSG00000134323	50482.2	-0.801858	0.100472	-7.98092	1.45248e-15	5.9899e-14	MYCN
ENSG00000185842	1008.63	-0.961184	0.120457	-7.97949	1.46936e-15	6.04397e-14	DNAH14
ENSG00000148450	938.278	-0.867582	0.108832	-7.97177	1.56411e-15	6.41727e-14	MSRB2
ENSG00000035687	2337.26	-0.776974	0.0976073	-7.9602	1.71757e-15	7.02888e-14	ADSS
ENSG00000100412	3883.36	-0.690587	0.0868486	-7.95162	1.84087e-15	7.51432e-14	ACO2
ENSG00000127955	1816.1	-0.752237	0.0946937	-7.9439	1.95925e-15	7.97722e-14	GNAI1
ENSG00000164733	5587.73	-0.880763	0.110892	-7.94252	1.98122e-15	8.04626e-14	CTSB
ENSG00000065268	1633.55	-0.708861	0.0892585	-7.94167	1.99483e-15	8.0707e-14	WDR18
ENSG00000170100	542.405	1.09976	0.138483	7.94151	1.9973e-15	8.0707e-14	ZNF778
ENSG00000099977	1202.95	-0.976467	0.123046	-7.93576	2.09206e-15	8.43236e-14	DDT
ENSG00000142700	77.5391	2.57307	0.324571	7.92759	2.23441e-15	8.98355e-14	DMRTA2
ENSG00000138744	256.238	-1.25902	0.158842	-7.92623	2.25894e-15	9.05946e-14	NAAA
ENSG00000156110	979.995	-0.831334	0.104967	-7.91994	2.37633e-15	9.45933e-14	ADK
ENSG00000181444	1140.64	1.19739	0.151182	7.92019	2.37145e-15	9.45933e-14	ZNF467
ENSG00000240184	5616.79	0.618106	0.0780411	7.92027	2.37003e-15	9.45933e-14	PCDHGC3
ENSG00000128849	169.663	2.29484	0.289998	7.91328	2.50697e-15	9.95467e-14	CGNL1
ENSG00000010438	1804.99	-1.06627	0.134857	-7.90673	2.64241e-15	1.04666e-13	PRSS3
ENSG00000128271	224.894	1.42756	0.180571	7.9058	2.66218e-15	1.05189e-13	ADORA2A
ENSG00000087299	756.473	-0.900337	0.113971	-7.89972	2.79535e-15	1.09909e-13	L2HGDH
ENSG00000177108	513.498	-1.43106	0.181149	-7.89989	2.79143e-15	1.09909e-13	ZDHHC22
ENSG00000241697	911.785	-1.16173	0.147073	-7.89904	2.81064e-15	1.1024e-13	TMEFF1
ENSG00000204569	3670.76	0.816589	0.103398	7.89751	2.8453e-15	1.11328e-13	PPP1R10
ENSG00000188647	1844.68	-0.863719	0.10947	-7.89004	3.021e-15	1.17915e-13	PTAR1
ENSG00000090339	60.3417	3.48502	0.441875	7.88689	3.09816e-15	1.20633e-13	ICAM1
ENSG00000137513	875.613	-0.86166	0.109483	-7.87028	3.53856e-15	1.37447e-13	NARS2
ENSG00000167004	8652.49	0.545656	0.0693645	7.8665	3.64687e-15	1.41312e-13	PDIA3
ENSG00000119326	1526.35	-0.757046	0.0962621	-7.86442	3.70798e-15	1.43333e-13	CTNNAL1
ENSG00000073060	2219.13	-1.12519	0.143142	-7.86064	3.82177e-15	1.47377e-13	SCARB1
ENSG00000254682	71.0652	-2.34823	0.299605	-7.83775	4.58689e-15	1.76458e-13	AP002387.2
ENSG00000007402	6053.91	0.684851	0.0874175	7.83425	4.71644e-15	1.81007e-13	CACNA2D2
ENSG00000105251	2669.01	1.17059	0.149465	7.83185	4.80741e-15	1.84058e-13	SHD
ENSG00000084093	407.541	-1.30931	0.167395	-7.82168	5.21236e-15	1.99087e-13	REST
ENSG00000099625	1002.11	0.830084	0.106137	7.82084	5.24732e-15	1.99947e-13	CBARP
ENSG00000011275	2301.41	-0.621912	0.0795259	-7.82025	5.27193e-15	2.00408e-13	RNF216
ENSG00000179091	4926.02	-0.661851	0.0846476	-7.8189	5.32859e-15	2.02083e-13	CYC1
ENSG00000107130	4514.67	-0.619335	0.0792599	-7.81397	5.54125e-15	2.09652e-13	NCS1
ENSG00000187479	702.683	1.00867	0.129193	7.80745	5.8356e-15	2.2027e-13	C11orf96
ENSG00000135052	4228.04	0.60709	0.0778535	7.79784	6.29736e-15	2.36703e-13	GOLM1
ENSG00000169738	1551.29	-0.87623	0.112369	-7.79778	6.30047e-15	2.36703e-13	DCXR
ENSG00000026559	4984.97	-0.660773	0.0848067	-7.79151	6.62123e-15	2.48173e-13	KCNG1
ENSG00000185950	3723.59	-0.897538	0.115251	-7.78768	6.82528e-15	2.55224e-13	IRS2
ENSG00000123213	2828.61	-0.656981	0.0844758	-7.77715	7.41787e-15	2.76738e-13	NLN
ENSG00000251485	57.0266	2.89174	0.372031	7.77286	7.67333e-15	2.85604e-13	AC068134.3
ENSG00000100749	762.582	-0.877752	0.112977	-7.76929	7.89296e-15	2.93099e-13	VRK1
ENSG00000143653	1056.68	0.802962	0.103439	7.76268	8.31538e-15	3.08072e-13	SCCPDH
ENSG00000072864	1114.49	-0.87735	0.113067	-7.75954	8.52358e-15	3.15058e-13	NDE1
ENSG00000156011	2264.82	-0.881228	0.113584	-7.75836	8.60367e-15	3.17287e-13	PSD3
ENSG00000185442	131.416	1.76903	0.228106	7.75527	8.81571e-15	3.24362e-13	FAM174B
ENSG00000160200	5870.68	-0.881646	0.113705	-7.75377	8.92026e-15	3.2671e-13	CBS
ENSG00000258461	51.7041	3.18914	0.411302	7.75377	8.92023e-15	3.2671e-13	AC012651.1
ENSG00000122966	2361.49	-0.649308	0.0838069	-7.74767	9.35973e-15	3.42024e-13	CIT
ENSG00000101220	1419.69	-0.792487	0.102299	-7.74678	9.42555e-15	3.43647e-13	C20orf27
ENSG00000166681	4378.68	0.674725	0.0871168	7.74507	9.55287e-15	3.47499e-13	BEX3
ENSG00000166439	1459.29	-1.14981	0.148675	-7.73373	1.04439e-14	3.79053e-13	RNF169
ENSG00000159685	950.222	-0.918449	0.11878	-7.73239	1.05548e-14	3.82213e-13	CHCHD6
ENSG00000172752	81.8569	4.11767	0.533343	7.7205	1.15876e-14	4.18669e-13	COL6A5
ENSG00000108262	1536.91	-0.931122	0.120702	-7.71423	1.21715e-14	4.38776e-13	GIT1
ENSG00000118816	6468.58	-0.748818	0.0970797	-7.71343	1.22479e-14	4.40542e-13	CCNI
ENSG00000150867	896.086	-0.811792	0.105254	-7.71272	1.23166e-14	4.42021e-13	PIP4K2A
ENSG00000125449	251.936	1.3385	0.173598	7.71037	1.25458e-14	4.49241e-13	ARMC7
ENSG00000170837	147.66	1.64569	0.213491	7.70847	1.27337e-14	4.54954e-13	GPR27
ENSG00000189077	668.047	-1.62231	0.210691	-7.69995	1.36122e-14	4.85259e-13	TMEM120A
ENSG00000075239	4106.76	-0.772302	0.100313	-7.69896	1.37179e-14	4.87944e-13	ACAT1
ENSG00000154646	41.8629	4.86919	0.632623	7.69682	1.3949e-14	4.95067e-13	TMPRSS15
ENSG00000102032	302.283	1.17292	0.152399	7.69642	1.39926e-14	4.95519e-13	RENBP
ENSG00000054598	454.173	-1.22713	0.159463	-7.69539	1.41066e-14	4.98454e-13	FOXC1
ENSG00000203485	2166.53	-0.874877	0.11376	-7.69055	1.465e-14	5.16518e-13	INF2
ENSG00000109572	4915.88	0.604613	0.0786737	7.68507	1.5291e-14	5.37934e-13	CLCN3
ENSG00000047648	308.47	-1.20256	0.156529	-7.6827	1.55771e-14	5.46802e-13	ARHGAP6
ENSG00000162517	1061.33	-0.79101	0.103009	-7.67907	1.6025e-14	5.61296e-13	PEF1
ENSG00000129862	75.8588	2.50999	0.326998	7.67586	1.64318e-14	5.73042e-13	VCY1B
ENSG00000129864	75.8588	2.50999	0.326998	7.67586	1.64318e-14	5.73042e-13	VCY
ENSG00000130707	12831.6	-1.43919	0.187537	-7.67415	1.66518e-14	5.79455e-13	ASS1
ENSG00000170421	135.559	2.1494	0.280133	7.6728	1.68285e-14	5.84336e-13	KRT8
ENSG00000134802	415.406	1.20424	0.156989	7.67085	1.70858e-14	5.91987e-13	SLC43A3
ENSG00000169330	175.667	1.51125	0.197047	7.66946	1.72719e-14	5.97148e-13	MINAR1
ENSG00000135506	4170.53	0.562101	0.0733651	7.6617	1.8349e-14	6.33022e-13	OS9
ENSG00000115073	1477.45	-0.791156	0.103465	-7.6466	2.06364e-14	7.10405e-13	ACTR1B
ENSG00000132326	412.91	-1.02726	0.134422	-7.64203	2.13824e-14	7.34511e-13	PER2
ENSG00000115657	1468.56	-0.93306	0.122223	-7.63405	2.27488e-14	7.79778e-13	ABCB6
ENSG00000263513	571.826	-1.55857	0.204218	-7.63189	2.31339e-14	7.91289e-13	FAM72C
ENSG00000204934	503.036	1.01218	0.132708	7.62712	2.40048e-14	8.19329e-13	ATP6V0E2-AS1
ENSG00000186522	959.886	-1.03515	0.135727	-7.62672	2.40793e-14	8.20129e-13	SEPT10
ENSG00000105810	6768.32	0.624498	0.0819418	7.62124	2.51259e-14	8.53962e-13	CDK6
ENSG00000100031	109.785	2.24605	0.294778	7.61945	2.54761e-14	8.64033e-13	GGT1
ENSG00000137216	1226.91	-0.867628	0.113912	-7.61664	2.60368e-14	8.81185e-13	TMEM63B
ENSG00000254528	998.713	-0.872309	0.114547	-7.61527	2.63146e-14	8.88712e-13	AP000757.1
ENSG00000163629	1781.47	-0.893931	0.117428	-7.61257	2.68707e-14	9.05587e-13	PTPN13
ENSG00000106236	81.8614	2.31146	0.303671	7.61172	2.70481e-14	9.09365e-13	NPTX2
ENSG00000109158	2815.14	0.682864	0.089715	7.61149	2.70962e-14	9.09365e-13	GABRA4
ENSG00000164938	241.339	1.3425	0.17644	7.60884	2.76561e-14	9.2622e-13	TP53INP1
ENSG00000135824	54.4016	2.89455	0.380483	7.60758	2.79282e-14	9.33383e-13	RGS8
ENSG00000269926	907.063	-1.24836	0.164205	-7.60244	2.90592e-14	9.69163e-13	DDIT4-AS1
ENSG00000160862	180.996	2.61933	0.344612	7.6008	2.94317e-14	9.79549e-13	AZGP1
ENSG00000006118	8331.39	-0.900325	0.118477	-7.59913	2.98134e-14	9.902e-13	TMEM132A
ENSG00000285601	64.554	2.66136	0.350403	7.59513	3.07474e-14	1.01911e-12	AC084262.2
ENSG00000230454	243.297	1.47	0.193747	7.58721	3.26869e-14	1.08116e-12	U73166.1
ENSG00000125814	1251.18	-0.685118	0.0903783	-7.58057	3.44046e-14	1.13434e-12	NAPB
ENSG00000177225	1499.96	-0.79649	0.105072	-7.58045	3.4436e-14	1.13434e-12	GATD1
ENSG00000149428	14803.7	0.573537	0.0756681	7.57964	3.46523e-14	1.13912e-12	HYOU1
ENSG00000133313	746.81	-1.16484	0.153778	-7.57477	3.59753e-14	1.18019e-12	CNDP2
ENSG00000132821	981.298	0.951643	0.12566	7.57316	3.6426e-14	1.19254e-12	VSTM2L
ENSG00000117448	2083.48	-0.747732	0.0987504	-7.57194	3.6769e-14	1.20132e-12	AKR1A1
ENSG00000270885	1930.54	-0.76698	0.101403	-7.56368	3.91809e-14	1.27752e-12	RASL10B
ENSG00000178965	108.562	2.56302	0.338941	7.56185	3.97366e-14	1.29301e-12	ERICH3
ENSG00000105963	522.988	-1.12049	0.148282	-7.55647	4.14154e-14	1.34491e-12	ADAP1
ENSG00000167889	1605.53	-0.952731	0.126146	-7.55258	4.26725e-14	1.38293e-12	MGAT5B
ENSG00000243708	158.554	-1.54432	0.20452	-7.55096	4.32071e-14	1.39744e-12	PLA2G4B
ENSG00000153363	417.642	1.01775	0.1348	7.55007	4.35008e-14	1.40128e-12	LINC00467
ENSG00000174600	145.122	1.99492	0.264221	7.55021	4.34554e-14	1.40128e-12	CMKLR1
ENSG00000101400	220.528	-1.57751	0.209077	-7.5451	4.51949e-14	1.45294e-12	SNTA1
ENSG00000125378	50.6418	3.25109	0.431173	7.54011	4.69585e-14	1.50662e-12	BMP4
ENSG00000171951	13857	0.531689	0.0705472	7.53664	4.82253e-14	1.54417e-12	SCG2
ENSG00000157306	103.704	1.96533	0.261035	7.52902	5.11229e-14	1.63369e-12	ZFHX2-AS1
ENSG00000061938	1086.77	-1.0039	0.133367	-7.5273	5.18001e-14	1.65204e-12	TNK2
ENSG00000163681	1362.98	-0.704438	0.0937874	-7.511	5.86767e-14	1.86764e-12	SLMAP
ENSG00000138650	882.003	-0.903781	0.120344	-7.50998	5.91353e-14	1.87851e-12	PCDH10
ENSG00000182168	3496.75	0.675069	0.0899187	7.50755	6.02461e-14	1.91002e-12	UNC5C
ENSG00000099331	2912.02	-0.736819	0.0981948	-7.50365	6.20659e-14	1.96383e-12	MYO9B
ENSG00000151693	1631	-0.708391	0.0944115	-7.50323	6.22622e-14	1.96616e-12	ASAP2
ENSG00000105835	1423.44	-0.896411	0.119491	-7.5019	6.28971e-14	1.97455e-12	NAMPT
ENSG00000116574	4204.98	0.708882	0.0944931	7.50195	6.28776e-14	1.97455e-12	RHOU
ENSG00000131018	1247.34	-0.675325	0.0900189	-7.50204	6.28329e-14	1.97455e-12	SYNE1
ENSG00000159459	1465.15	0.785699	0.104749	7.50078	6.34408e-14	1.98773e-12	UBR1
ENSG00000254293	181.298	1.73848	0.231785	7.50043	6.36092e-14	1.98912e-12	AC026688.2
ENSG00000106772	4010.4	-0.940665	0.12544	-7.49892	6.43477e-14	2.0083e-12	PRUNE2
ENSG00000090487	1367.6	-0.738401	0.0984781	-7.49812	6.47373e-14	2.01571e-12	SPG21
ENSG00000143630	1809.57	-0.711905	0.094947	-7.49792	6.48366e-14	2.01571e-12	HCN3
ENSG00000165259	411.423	1.02575	0.136971	7.4888	6.95073e-14	2.15674e-12	HDX
ENSG00000165105	588.257	1.01746	0.135912	7.4862	7.08979e-14	2.19564e-12	RASEF
ENSG00000185946	650.412	1.00508	0.13447	7.47435	7.75868e-14	2.39816e-12	RNPC3
ENSG00000126247	2966.29	-0.850026	0.113746	-7.47304	7.83652e-14	2.41757e-12	CAPNS1
ENSG00000096746	6825.72	-0.646978	0.0865832	-7.47233	7.87865e-14	2.4259e-12	HNRNPH3
ENSG00000168970	521.128	-1.39682	0.187008	-7.46932	8.06115e-14	2.47734e-12	JMJD7-PLA2G4B
ENSG00000177169	2281.46	0.722952	0.0971215	7.44379	9.78369e-14	3.00095e-12	ULK1
ENSG00000183654	4055.6	-0.803404	0.107969	-7.44107	9.98704e-14	3.05748e-12	MARCH11
ENSG00000134330	1729.4	-0.693074	0.0931964	-7.43671	1.03226e-13	3.1542e-12	IAH1
ENSG00000142408	406.186	1.46335	0.196801	7.43568	1.04035e-13	3.17287e-12	CACNG8
ENSG00000090924	997.781	1.06659	0.143493	7.43305	1.06119e-13	3.2303e-12	PLEKHG2
ENSG00000108846	83.2962	2.29112	0.308263	7.43235	1.06688e-13	3.24144e-12	ABCC3
ENSG00000148334	2212.83	-0.618931	0.0833202	-7.42835	1.0996e-13	3.33457e-12	PTGES2
ENSG00000012171	408.346	1.34615	0.181406	7.42067	1.16529e-13	3.52711e-12	SEMA3B
ENSG00000198467	2073.91	-0.850383	0.114616	-7.41944	1.1762e-13	3.55342e-12	TPM2
ENSG00000073910	1800.12	-0.766933	0.103463	-7.41262	1.23831e-13	3.73401e-12	FRY
ENSG00000214562	362.008	1.17297	0.158261	7.41163	1.24757e-13	3.75489e-12	NUTM2D
ENSG00000115295	1091.98	-0.972373	0.131321	-7.40457	1.31578e-13	3.95277e-12	CLIP4
ENSG00000140104	191.023	1.4929	0.201636	7.40394	1.32201e-13	3.96404e-12	CLBA1
ENSG00000101438	300.435	7.08506	0.956964	7.40369	1.32454e-13	3.96424e-12	SLC32A1
ENSG00000179598	784.418	-1.10523	0.149288	-7.40335	1.32787e-13	3.96679e-12	PLD6
ENSG00000137726	6149.74	-0.776247	0.104899	-7.39995	1.36238e-13	4.06233e-12	FXYD6
ENSG00000105520	1375.39	-0.886495	0.119808	-7.3993	1.36908e-13	4.07473e-12	PLPPR2
ENSG00000141741	515.207	-0.915693	0.1238	-7.39656	1.39756e-13	4.15178e-12	MIEN1
ENSG00000136367	744.76	0.813083	0.110034	7.38941	1.47479e-13	4.37312e-12	ZFHX2
ENSG00000099194	27954.4	-0.693033	0.0939048	-7.38017	1.58091e-13	4.67423e-12	SCD
ENSG00000204842	1867.56	-0.639072	0.0865943	-7.38006	1.58216e-13	4.67423e-12	ATXN2
ENSG00000155254	2277.61	0.779527	0.105875	7.36273	1.80186e-13	5.3135e-12	MARVELD1
ENSG00000177096	429.093	0.965974	0.131357	7.35379	1.9267e-13	5.67121e-12	PHETA2
ENSG00000174231	10372.4	0.544871	0.074151	7.34812	2.01017e-13	5.90608e-12	PRPF8
ENSG00000140368	43.113	3.2339	0.44035	7.34394	2.07401e-13	6.08249e-12	PSTPIP1
ENSG00000146281	1363.46	-0.674707	0.091887	-7.34279	2.09182e-13	6.12353e-12	PM20D2
ENSG00000241360	3215.94	-0.829371	0.112979	-7.34095	2.12077e-13	6.19699e-12	PDXP
ENSG00000245148	56.9887	2.62272	0.357395	7.33843	2.16116e-13	6.3035e-12	ARAP1-AS2
ENSG00000027075	63.3032	2.79029	0.380269	7.33768	2.17331e-13	6.32745e-12	PRKCH
ENSG00000017260	2792.84	-0.577664	0.0787287	-7.3374	2.1778e-13	6.32904e-12	ATP2C1
ENSG00000109790	1021.88	-0.775687	0.105733	-7.3363	2.19578e-13	6.36976e-12	KLHL5
ENSG00000044574	12102.6	0.559832	0.0763334	7.33404	2.23321e-13	6.45753e-12	HSPA5
ENSG00000073712	3786.49	-0.796677	0.108628	-7.33398	2.23409e-13	6.45753e-12	FERMT2
ENSG00000132429	847.449	-0.912348	0.124435	-7.33195	2.2683e-13	6.54461e-12	POPDC3
ENSG00000179262	3103.61	-0.664955	0.0907211	-7.32966	2.30736e-13	6.64537e-12	RAD23A
ENSG00000177606	3093.27	-0.738192	0.100724	-7.32887	2.32095e-13	6.67252e-12	JUN
ENSG00000204843	4584.69	-0.757425	0.103526	-7.31628	2.54942e-13	7.31626e-12	DCTN1
ENSG00000126522	952.695	-1.13928	0.156051	-7.3007	2.86274e-13	8.20073e-12	ASL
ENSG00000104805	1302.87	-0.85239	0.116787	-7.29868	2.90612e-13	8.31015e-12	NUCB1
ENSG00000171055	701.856	-0.84883	0.116322	-7.29724	2.93732e-13	8.38443e-12	FEZ2
ENSG00000167863	2585.36	-0.574785	0.0787948	-7.29471	2.993e-13	8.52818e-12	ATP5PD
ENSG00000131263	2916.53	-0.669592	0.0918193	-7.2925	3.0425e-13	8.65388e-12	RLIM
ENSG00000100379	717.196	-0.883765	0.121227	-7.29015	3.09612e-13	8.79078e-12	KCTD17
ENSG00000185339	127.246	1.70752	0.234431	7.28368	3.24841e-13	9.20689e-12	TCN2
ENSG00000119242	1041.29	-0.762352	0.104685	-7.28234	3.28087e-13	9.28249e-12	CCDC92
ENSG00000133460	896.629	0.965999	0.132841	7.27185	3.54587e-13	1.00146e-11	SLC2A11
ENSG00000132423	529.99	-0.873317	0.120106	-7.27124	3.56209e-13	1.00427e-11	COQ3
ENSG00000157827	737.554	-0.762253	0.10491	-7.26581	3.7081e-13	1.0436e-11	FMNL2
ENSG00000073169	946.46	-0.840301	0.115833	-7.2544	4.03445e-13	1.13346e-11	SELENOO
ENSG00000168209	6159.21	-1.17138	0.161491	-7.25357	4.05942e-13	1.13848e-11	DDIT4
ENSG00000050344	154.275	1.45096	0.200212	7.24711	4.25744e-13	1.19193e-11	NFE2L3
ENSG00000117143	1371.54	-0.677461	0.0935441	-7.24216	4.41592e-13	1.23415e-11	UAP1
ENSG00000118596	1096.36	-0.70072	0.0967996	-7.23887	4.52449e-13	1.26229e-11	SLC16A7
ENSG00000159176	893.205	0.980458	0.135515	7.23508	4.65271e-13	1.29581e-11	CSRP1
ENSG00000068308	1423.91	0.683186	0.0945466	7.22591	4.9775e-13	1.38387e-11	OTUD5
ENSG00000136811	1673.8	-0.655408	0.0907184	-7.22464	5.02413e-13	1.39441e-11	ODF2
ENSG00000124429	142.646	1.72395	0.238633	7.22427	5.0379e-13	1.39582e-11	POF1B
ENSG00000135486	49920.6	-0.506732	0.0701715	-7.22134	5.14782e-13	1.42382e-11	HNRNPA1
ENSG00000198715	949.693	0.825844	0.114393	7.21936	5.22318e-13	1.44217e-11	GLMP
ENSG00000025772	2174.93	-0.722299	0.100076	-7.21748	5.29611e-13	1.45729e-11	TOMM34
ENSG00000102780	621.166	-0.984512	0.136403	-7.21765	5.28932e-13	1.45729e-11	DGKH
ENSG00000129355	407.89	-0.951389	0.131857	-7.21529	5.38173e-13	1.47579e-11	CDKN2D
ENSG00000162543	42.9226	3.16727	0.438966	7.2153	5.38147e-13	1.47579e-11	UBXN10
ENSG00000114942	7466.48	-0.563405	0.0781515	-7.20914	5.63074e-13	1.53881e-11	EEF1B2
ENSG00000147421	761.733	-1.01506	0.140799	-7.20928	5.62476e-13	1.53881e-11	HMBOX1
ENSG00000112276	936.127	-0.769666	0.106994	-7.19358	6.31153e-13	1.72193e-11	BVES
ENSG00000262580	351.309	1.42821	0.198602	7.19132	6.41664e-13	1.74764e-11	AC087741.1
ENSG00000013016	287.688	1.20838	0.168056	7.19035	6.46234e-13	1.7571e-11	EHD3
ENSG00000075303	928.129	-0.6886	0.095794	-7.18834	6.55821e-13	1.77714e-11	SLC25A40
ENSG00000135404	6878	0.635379	0.0883887	7.18847	6.55222e-13	1.77714e-11	CD63
ENSG00000171208	1872.62	0.734278	0.102175	7.18651	6.64694e-13	1.79815e-11	NETO2
ENSG00000074935	1672.84	-0.756853	0.105347	-7.18439	6.75097e-13	1.82322e-11	TUBE1
ENSG00000173207	4833.43	-0.671229	0.0935376	-7.17603	7.17637e-13	1.93484e-11	CKS1B
ENSG00000137337	3100.3	-0.648137	0.0903816	-7.17112	7.43887e-13	2.00225e-11	MDC1
ENSG00000213171	46.9598	3.28227	0.457995	7.16661	7.68758e-13	2.06573e-11	LINGO4
ENSG00000103319	1655.24	-1.05045	0.14669	-7.16103	8.00709e-13	2.14799e-11	EEF2K
ENSG00000129116	535.26	-0.973374	0.135945	-7.16007	8.06333e-13	2.15946e-11	PALLD
ENSG00000255182	407.486	1.10064	0.153802	7.15622	8.29349e-13	2.2174e-11	AC084125.2
ENSG00000132386	203.911	2.23853	0.312855	7.15518	8.35612e-13	2.23043e-11	SERPINF1
ENSG00000180902	999.707	-0.768411	0.10746	-7.15066	8.6364e-13	2.30141e-11	D2HGDH
ENSG00000128283	796.681	-1.14182	0.159696	-7.14996	8.68056e-13	2.30935e-11	CDC42EP1
ENSG00000110080	1926.08	-0.750891	0.105124	-7.14294	9.13572e-13	2.42641e-11	ST3GAL4
ENSG00000187134	160.681	-1.38492	0.193928	-7.14144	9.23598e-13	2.44899e-11	AKR1C1
ENSG00000165996	334.211	-1.03168	0.144511	-7.1391	9.39444e-13	2.48689e-11	HACD1
ENSG00000131477	652.78	0.900364	0.126165	7.1364	9.58097e-13	2.53209e-11	RAMP2
ENSG00000030582	2424.12	0.785579	0.110109	7.13458	9.70859e-13	2.5616e-11	GRN
ENSG00000165533	1933.3	-0.661591	0.0927593	-7.13234	9.86747e-13	2.59924e-11	TTC8
ENSG00000174004	299.497	1.22099	0.171449	7.12162	1.06667e-12	2.80516e-11	NRROS
ENSG00000165949	44.1022	3.09763	0.435028	7.12055	1.075e-12	2.82245e-11	IFI27
ENSG00000228544	135.836	2.28149	0.32047	7.11919	1.08566e-12	2.84578e-11	CCDC183-AS1
ENSG00000151148	1285.59	0.761514	0.106983	7.11807	1.0945e-12	2.86427e-11	UBE3B
ENSG00000155858	587.068	-1.03097	0.144995	-7.11039	1.15713e-12	3.02325e-11	LSM11
ENSG00000088305	553.322	-0.821998	0.115644	-7.10797	1.1776e-12	3.07171e-11	DNMT3B
ENSG00000204946	938.138	0.897366	0.126275	7.10645	1.19067e-12	3.10078e-11	ZNF783
ENSG00000177728	2745.92	-0.560056	0.0788187	-7.10562	1.19784e-12	3.11437e-11	TMEM94
ENSG00000038427	2128.96	-0.713508	0.100455	-7.10273	1.2232e-12	3.17517e-11	VCAN
ENSG00000106211	3683.34	0.662895	0.0933393	7.10199	1.22973e-12	3.18696e-11	HSPB1
ENSG00000115935	1668.53	-0.806729	0.113604	-7.10125	1.23633e-12	3.19891e-11	WIPF1
ENSG00000173457	5496.12	-0.60994	0.0858981	-7.10073	1.24097e-12	3.20573e-11	PPP1R14B
ENSG00000074590	142.463	1.98214	0.279186	7.09971	1.25016e-12	3.22429e-11	NUAK1
ENSG00000235823	1095.64	-1.10267	0.155422	-7.09465	1.2968e-12	3.33922e-11	OLMALINC
ENSG00000128872	3879.8	-0.634993	0.0895352	-7.0921	1.32089e-12	3.39578e-11	TMOD2
ENSG00000166484	595.972	0.915377	0.129077	7.09171	1.32466e-12	3.40003e-11	MAPK7
ENSG00000182963	2485.12	-0.547261	0.0771748	-7.09118	1.3297e-12	3.40752e-11	GJC1
ENSG00000073849	3664.01	0.648616	0.0915346	7.08602	1.38025e-12	3.5314e-11	ST6GAL1
ENSG00000205413	57.2013	2.95346	0.416846	7.08526	1.38781e-12	3.5451e-11	SAMD9
ENSG00000205213	293.296	-1.18101	0.167027	-7.07077	1.54078e-12	3.92959e-11	LGR4
ENSG00000052802	5123.8	-0.822563	0.116353	-7.06955	1.55434e-12	3.95561e-11	MSMO1
ENSG00000100417	703.875	-0.928482	0.131338	-7.06941	1.55591e-12	3.95561e-11	PMM1
ENSG00000115694	4029.11	-0.567753	0.0803909	-7.0624	1.63654e-12	4.15402e-11	STK25
ENSG00000185085	877.264	0.858583	0.12173	7.05319	1.74857e-12	4.43137e-11	INTS5
ENSG00000160678	92.6816	1.99571	0.283042	7.05094	1.77709e-12	4.49655e-11	S100A1
ENSG00000076043	1654.07	-0.741235	0.105143	-7.04978	1.79206e-12	4.52729e-11	REXO2
ENSG00000145147	487.967	-1.54643	0.219575	-7.04284	1.8836e-12	4.75106e-11	SLIT2
ENSG00000204099	268.505	1.77655	0.252271	7.04224	1.89175e-12	4.76412e-11	NEU4
ENSG00000272888	1478.01	-0.872954	0.124101	-7.03423	2.00368e-12	5.03808e-11	LINC01578
ENSG00000178440	449.764	1.26875	0.180395	7.03318	2.01872e-12	5.06796e-11	LINC00843
ENSG00000116586	652.871	-0.872607	0.124074	-7.03296	2.02204e-12	5.06837e-11	LAMTOR2
ENSG00000184014	2576.21	-0.613866	0.0872876	-7.03268	2.02604e-12	5.07049e-11	DENND5A
ENSG00000117298	1492.28	-0.859801	0.122322	-7.02901	2.08006e-12	5.19755e-11	ECE1
ENSG00000182796	723.003	1.33618	0.190174	7.02612	2.12355e-12	5.29799e-11	TMEM198B
ENSG00000205220	241.315	-1.22806	0.174793	-7.02578	2.12881e-12	5.30285e-11	PSMB10
ENSG00000106789	1884.97	-0.673785	0.0959306	-7.02368	2.16106e-12	5.37483e-11	CORO2A
ENSG00000172461	916.886	-0.720241	0.102597	-7.02009	2.21729e-12	5.50616e-11	FUT9
ENSG00000117152	3847.14	0.889187	0.126764	7.01452	2.30745e-12	5.71576e-11	RGS4
ENSG00000167131	37.348	5.14151	0.73299	7.01443	2.30882e-12	5.71576e-11	CCDC103
ENSG00000231856	105.183	2.14697	0.306117	7.01355	2.32344e-12	5.74309e-11	AL162377.1
ENSG00000225855	733.481	-0.850067	0.121285	-7.00882	2.40343e-12	5.93167e-11	RUSC1-AS1
ENSG00000184675	650.022	-0.834588	0.119147	-7.00467	2.47571e-12	6.10066e-11	AMER1
ENSG00000118503	79.7951	2.46586	0.352115	7.00302	2.50507e-12	6.16354e-11	TNFAIP3
ENSG00000115297	1896.26	-0.61002	0.0873135	-6.98654	2.81739e-12	6.92138e-11	TLX2
ENSG00000188488	33.7344	4.76437	0.681995	6.98594	2.82953e-12	6.94057e-11	SERPINA5
ENSG00000253710	1340.5	0.710484	0.101715	6.98507	2.8472e-12	6.97326e-11	ALG11
ENSG00000130164	4847.08	-0.793507	0.113747	-6.97605	3.03598e-12	7.42427e-11	LDLR
ENSG00000161509	67.4146	2.1072	0.302218	6.97247	3.11435e-12	7.60432e-11	GRIN2C
ENSG00000103241	56.9619	2.41426	0.346304	6.97151	3.1355e-12	7.64434e-11	FOXF1
ENSG00000213588	458.267	0.879816	0.126211	6.97098	3.14747e-12	7.66186e-11	ZBTB9
ENSG00000145348	649.444	0.887703	0.127347	6.97072	3.15315e-12	7.66406e-11	TBCK
ENSG00000120451	2694.36	0.800236	0.114853	6.96749	3.22645e-12	7.80675e-11	SNX19
ENSG00000175264	409.857	1.27045	0.182336	6.96765	3.22288e-12	7.80675e-11	CHST1
ENSG00000276248	90.2214	-1.84309	0.264522	-6.96762	3.22337e-12	7.80675e-11	AL442125.1
ENSG00000138134	626.034	-0.908894	0.130615	-6.95859	3.43683e-12	8.30327e-11	STAMBPL1
ENSG00000186868	2126.17	-0.874677	0.125717	-6.95748	3.46418e-12	8.35676e-11	MAPT
ENSG00000143314	2233.07	-0.597255	0.0858523	-6.95677	3.48161e-12	8.3862e-11	MRPL24
ENSG00000173267	308.52	1.61452	0.232349	6.94869	3.6869e-12	8.86735e-11	SNCG
ENSG00000229376	30.6895	4.61464	0.664313	6.94648	3.74513e-12	8.99393e-11	CICP3
ENSG00000116667	1273.8	0.679448	0.0978158	6.94619	3.75274e-12	8.99872e-11	C1orf21
ENSG00000149679	486.462	0.853612	0.122984	6.94084	3.89771e-12	9.3324e-11	CABLES2
ENSG00000237438	62.5328	8.39335	1.21008	6.9362	4.02792e-12	9.62978e-11	CECR7
ENSG00000204947	211.27	1.43132	0.206454	6.93289	4.12327e-12	9.84307e-11	ZNF425
ENSG00000279220	235.789	-1.27349	0.18373	-6.93131	4.16963e-12	9.93896e-11	GPR1-AS
ENSG00000224086	1364.16	0.677539	0.0977839	6.92894	4.24013e-12	1.0092e-10	AC245452.1
ENSG00000131398	148.081	1.58429	0.228798	6.92442	4.37775e-12	1.04041e-10	KCNC3
ENSG00000255769	836.578	-1.07706	0.155554	-6.924	4.39068e-12	1.04194e-10	GOLGA2P10
ENSG00000259663	1469.76	1.06216	0.153434	6.92255	4.43589e-12	1.05112e-10	AC010478.1
ENSG00000072133	3489.3	0.690627	0.0998696	6.91529	4.66914e-12	1.10475e-10	RPS6KA6
ENSG00000196218	219.695	1.50543	0.21777	6.91294	4.74719e-12	1.12157e-10	RYR1
ENSG00000171303	1890.07	0.663005	0.0959115	6.91268	4.75588e-12	1.12197e-10	KCNK3
ENSG00000179921	225.392	1.40942	0.2041	6.90554	5.00116e-12	1.1781e-10	GPBAR1
ENSG00000197969	1891.54	-0.584411	0.084643	-6.90443	5.04063e-12	1.18566e-10	VPS13A
ENSG00000151726	977.673	-0.708298	0.102657	-6.89966	5.21254e-12	1.2243e-10	ACSL1
ENSG00000187239	1539	-0.783562	0.113569	-6.89945	5.2203e-12	1.22433e-10	FNBP1
ENSG00000275074	177.609	-1.49992	0.217586	-6.89345	5.44535e-12	1.27525e-10	NUDT18
ENSG00000065833	645.657	-0.902568	0.130946	-6.89265	5.47612e-12	1.28058e-10	ME1
ENSG00000162576	135.164	1.69132	0.245444	6.89087	5.54538e-12	1.29489e-10	MXRA8
ENSG00000164136	394.139	-1.06863	0.155113	-6.88938	5.6037e-12	1.30661e-10	IL15
ENSG00000174837	34.7223	4.79288	0.69629	6.88345	5.84208e-12	1.36021e-10	ADGRE1
ENSG00000160055	280.076	1.27838	0.185847	6.87865	6.04233e-12	1.4048e-10	TMEM234
ENSG00000137478	1244.6	-0.654832	0.0952229	-6.87684	6.11968e-12	1.42072e-10	FCHSD2
ENSG00000163626	1041.81	-0.71967	0.104765	-6.86936	6.44911e-12	1.49504e-10	COX18
ENSG00000156515	9012.95	-0.678504	0.0987819	-6.86871	6.47837e-12	1.49965e-10	HK1
ENSG00000182544	457.115	0.988753	0.143968	6.86786	6.51721e-12	1.50647e-10	MFSD5
ENSG00000197961	2953.06	-0.90214	0.131368	-6.86725	6.54524e-12	1.51077e-10	ZNF121
ENSG00000100433	427.735	-1.04281	0.151877	-6.86613	6.5967e-12	1.52046e-10	KCNK10
ENSG00000161558	201.709	-1.19146	0.173542	-6.86554	6.62396e-12	1.52456e-10	TMEM143
ENSG00000176894	376.561	-1.17821	0.171724	-6.86108	6.83426e-12	1.5707e-10	PXMP2
ENSG00000170558	3568.91	0.520894	0.0759323	6.85997	6.88727e-12	1.58062e-10	CDH2
ENSG00000090863	4452.15	-0.694947	0.10131	-6.85959	6.90563e-12	1.58257e-10	GLG1
ENSG00000096063	3603.63	-0.605427	0.0882698	-6.85882	6.94298e-12	1.58886e-10	SRPK1
ENSG00000135925	75.017	2.06118	0.30056	6.8578	6.99312e-12	1.59806e-10	WNT10A
ENSG00000167880	87.8765	1.938	0.282666	6.85614	7.07443e-12	1.61434e-10	EVPL
ENSG00000188643	97.4976	1.99731	0.291542	6.85084	7.34166e-12	1.67294e-10	S100A16
ENSG00000151498	1249.39	0.693474	0.101289	6.84649	7.56835e-12	1.71971e-10	ACAD8
ENSG00000171943	930.105	-0.727759	0.106295	-6.84662	7.56138e-12	1.71971e-10	SRGAP2C
ENSG00000130748	576.208	-1.11564	0.163016	-6.84378	7.71292e-12	1.75008e-10	TMEM160
ENSG00000271601	1927.07	-0.809356	0.118335	-6.83955	7.94407e-12	1.79998e-10	LIX1L
ENSG00000196911	956.656	-0.784047	0.114655	-6.8383	8.01389e-12	1.81324e-10	KPNA5
ENSG00000163879	367.523	1.005	0.146987	6.83733	8.0685e-12	1.82303e-10	DNALI1
ENSG00000149541	1331.42	-0.663621	0.0971056	-6.83401	8.25728e-12	1.86306e-10	B3GAT3
ENSG00000124313	103.473	2.00667	0.293704	6.83231	8.35605e-12	1.88269e-10	IQSEC2
ENSG00000121966	349.589	1.39034	0.203902	6.81865	9.18971e-12	2.06762e-10	CXCR4
ENSG00000197978	1068.44	-0.966741	0.141819	-6.81672	9.31414e-12	2.09268e-10	GOLGA6L9
ENSG00000163328	284.269	-1.46629	0.215223	-6.81291	9.56437e-12	2.1459e-10	GPR155
ENSG00000167775	1781.98	-0.643533	0.094472	-6.81189	9.63215e-12	2.15809e-10	CD320
ENSG00000103257	12054.5	-0.895462	0.131535	-6.80779	9.91108e-12	2.21748e-10	SLC7A5
ENSG00000163428	1840.58	-0.671162	0.0986135	-6.80598	1.00362e-11	2.24234e-10	LRRC58
ENSG00000130159	1690.69	-0.850415	0.125	-6.80333	1.02232e-11	2.28094e-10	ECSIT
ENSG00000127663	2522.65	-0.645417	0.0948854	-6.80207	1.03123e-11	2.29764e-10	KDM4B
ENSG00000234944	75.873	2.0847	0.306538	6.8008	1.04036e-11	2.31477e-10	LINC02623
ENSG00000088387	66.2796	2.37659	0.349712	6.79585	1.07676e-11	2.39244e-10	DOCK9
ENSG00000107537	596.439	-0.835243	0.123159	-6.78183	1.18665e-11	2.63296e-10	PHYH
ENSG00000167566	2086.67	0.61498	0.0907168	6.77912	1.20913e-11	2.67912e-10	NCKAP5L
ENSG00000185760	466.313	-0.871965	0.128648	-6.7779	1.21936e-11	2.69807e-10	KCNQ5
ENSG00000139329	365.273	1.07489	0.158611	6.77693	1.22757e-11	2.71249e-10	LUM
ENSG00000173889	1228.82	-0.80666	0.119057	-6.77542	1.24043e-11	2.73714e-10	PHC3
ENSG00000188859	49.1783	2.55077	0.37662	6.77279	1.26325e-11	2.78366e-10	FAM78B
ENSG00000102978	2404.02	0.712524	0.105283	6.7677	1.30848e-11	2.87938e-10	POLR2C
ENSG00000165521	2610.65	-0.696524	0.103003	-6.76218	1.35929e-11	2.98708e-10	AL121768.1
ENSG00000062524	139.664	-1.52458	0.22553	-6.76002	1.37975e-11	3.02791e-10	LTK
ENSG00000106524	841.618	-0.891246	0.131875	-6.75824	1.39675e-11	3.06101e-10	ANKMY2
ENSG00000066735	5399.48	-0.680067	0.100645	-6.75707	1.40805e-11	3.08158e-10	KIF26A
ENSG00000114302	1363.78	-0.754766	0.111802	-6.7509	1.46926e-11	3.21116e-10	PRKAR2A
ENSG00000232040	246.422	1.0716	0.15925	6.72904	1.70788e-11	3.7276e-10	ZBED9
ENSG00000177548	204.186	1.37092	0.203783	6.72738	1.72748e-11	3.76526e-10	RABEP2
ENSG00000196507	338.257	-0.995473	0.148049	-6.72395	1.76865e-11	3.84975e-10	TCEAL3
ENSG00000162458	606.463	1.0985	0.163525	6.71762	1.84721e-11	4.01531e-10	FBLIM1
ENSG00000165895	740.282	-0.965757	0.143835	-6.71435	1.88911e-11	4.10082e-10	ARHGAP42
ENSG00000162076	527.313	-0.881884	0.131362	-6.71338	1.90169e-11	4.12256e-10	FLYWCH2
ENSG00000114631	4521.83	-0.981062	0.146189	-6.71092	1.93406e-11	4.18707e-10	PODXL2
ENSG00000167965	1801.07	-0.739261	0.110245	-6.70565	2.00512e-11	4.33505e-10	MLST8
ENSG00000184575	7953.92	-0.55505	0.0828167	-6.70216	2.05367e-11	4.43405e-10	XPOT
ENSG00000100225	2925.99	-0.636795	0.0950356	-6.7006	2.07567e-11	4.47552e-10	FBXO7
ENSG00000116750	2955.78	-0.640311	0.095576	-6.69949	2.09143e-11	4.50346e-10	UCHL5
ENSG00000176340	5914.19	-0.559466	0.0835397	-6.69701	2.12721e-11	4.57436e-10	COX8A
ENSG00000124785	723.499	-1.0355	0.154677	-6.69461	2.16249e-11	4.644e-10	NRN1
ENSG00000247137	178.713	1.27978	0.191219	6.69278	2.18971e-11	4.69617e-10	AP000873.2
ENSG00000138709	870.421	-0.852657	0.127439	-6.6907	2.22103e-11	4.75698e-10	LARP1B
ENSG00000174136	1327.03	-0.679215	0.101555	-6.68817	2.25976e-11	4.83348e-10	RGMB
ENSG00000164024	1726.58	-0.791292	0.11832	-6.68771	2.26694e-11	4.83593e-10	METAP1
ENSG00000197753	1392.84	-0.657584	0.0983267	-6.68775	2.2663e-11	4.83593e-10	LHFPL5
ENSG00000143158	1836.82	-0.645769	0.0966386	-6.68231	2.35206e-11	5.01086e-10	MPC2
ENSG00000101246	1115.63	0.635587	0.0951523	6.67968	2.39467e-11	5.09487e-10	ARFRP1
ENSG00000112893	430.77	-1.00138	0.150089	-6.67188	2.52545e-11	5.36599e-10	MAN2A1
ENSG00000112218	248.081	-1.05705	0.158508	-6.66876	2.57979e-11	5.46697e-10	GPR63
ENSG00000118564	540.471	-0.80893	0.1213	-6.66881	2.57882e-11	5.46697e-10	FBXL5
ENSG00000115289	576.068	-0.966558	0.144994	-6.66621	2.62491e-11	5.55525e-10	PCGF1
ENSG00000146592	837.702	-0.817553	0.122647	-6.66591	2.63026e-11	5.55925e-10	CREB5
ENSG00000197322	78.0234	1.92657	0.289133	6.66327	2.67802e-11	5.65274e-10	C17orf102
ENSG00000111860	473.098	-0.913787	0.137158	-6.66228	2.69615e-11	5.68353e-10	CEP85L
ENSG00000075914	1675.74	-0.653766	0.0981901	-6.65817	2.77252e-11	5.83685e-10	EXOSC7
ENSG00000174576	47.3663	3.26946	0.491085	6.65762	2.78301e-11	5.85126e-10	NPAS4
ENSG00000119782	606.218	-0.946188	0.14219	-6.65441	2.84433e-11	5.97236e-10	FKBP1B
ENSG00000108018	1422.46	-0.961684	0.144544	-6.65321	2.86776e-11	6.01368e-10	SORCS1
ENSG00000156381	828.241	-0.90366	0.135981	-6.64547	3.02255e-11	6.32999e-10	ANKRD9
ENSG00000174721	361.398	-1.11398	0.167749	-6.64074	3.12123e-11	6.52813e-10	FGFBP3
ENSG00000071242	2391.32	-0.547876	0.0825555	-6.63646	3.21308e-11	6.71149e-10	RPS6KA2
ENSG00000155111	951.286	-0.666	0.100389	-6.63418	3.26303e-11	6.80697e-10	CDK19
ENSG00000166794	8927.47	0.495509	0.074699	6.63341	3.28026e-11	6.83366e-10	PPIB
ENSG00000228748	864.118	0.877959	0.132358	6.63322	3.28435e-11	6.83366e-10	AL450306.1
ENSG00000139874	506.71	1.1257	0.169954	6.62353	3.50716e-11	7.28781e-10	SSTR1
ENSG00000140905	1241.22	-0.728438	0.11	-6.62214	3.54046e-11	7.34749e-10	GCSH
ENSG00000073417	284.923	-1.01836	0.1538	-6.62129	3.56089e-11	7.38033e-10	PDE8A
ENSG00000164885	1160.89	0.804785	0.12159	6.61882	3.62087e-11	7.49496e-10	CDK5
ENSG00000184697	70.9704	2.62518	0.396654	6.6183	3.63365e-11	7.51172e-10	CLDN6
ENSG00000102317	4797.41	1.07625	0.162676	6.61595	3.69181e-11	7.62214e-10	RBM3
ENSG00000268460	84.9899	2.17875	0.329547	6.61134	3.80844e-11	7.85284e-10	AC006262.1
ENSG00000244038	2884.34	0.556392	0.0842059	6.60752	3.90806e-11	8.04789e-10	DDOST
ENSG00000246922	171.575	1.27676	0.193252	6.60673	3.9291e-11	8.08085e-10	UBAP1L
ENSG00000204310	2687.65	0.638777	0.0968132	6.59804	4.16641e-11	8.55794e-10	AGPAT1
ENSG00000164182	905.149	-0.684332	0.10373	-6.59723	4.18917e-11	8.59369e-10	NDUFAF2
ENSG00000072310	1961.25	-0.77738	0.117901	-6.59351	4.29556e-11	8.79998e-10	SREBF1
ENSG00000217930	919.903	-0.703567	0.106709	-6.59333	4.3007e-11	8.79998e-10	PAM16
ENSG00000131828	2368.63	-0.540817	0.0820504	-6.59128	4.36041e-11	8.91078e-10	PDHA1
ENSG00000084628	1903.27	-0.613866	0.0931539	-6.5898	4.40411e-11	8.98064e-10	NKAIN1
ENSG00000145198	344.833	1.43412	0.217629	6.58975	4.40579e-11	8.98064e-10	VWA5B2
ENSG00000268509	177.103	-1.27586	0.193633	-6.5891	4.42494e-11	9.00823e-10	AC026202.3
ENSG00000131480	64.1949	2.54698	0.386591	6.5883	4.44901e-11	9.04575e-10	AOC2
ENSG00000197976	2581.44	0.77441	0.117565	6.5871	4.4851e-11	9.09608e-10	AKAP17A
ENSG00000197976_PAR_Y	2581.44	0.77441	0.117565	6.5871	4.4851e-11	9.09608e-10	AKAP17A
ENSG00000092421	3288.87	0.552319	0.0838705	6.58537	4.53751e-11	9.19074e-10	SEMA6A
ENSG00000137955	1425.17	0.606724	0.0921393	6.58486	4.55318e-11	9.21087e-10	RABGGTB
ENSG00000046653	455.628	-0.983568	0.149412	-6.58293	4.6128e-11	9.31971e-10	GPM6B
ENSG00000130511	2309.03	-0.554396	0.0842324	-6.58174	4.64963e-11	9.38231e-10	SSBP4
ENSG00000158859	755.679	1.15525	0.175547	6.58085	4.67756e-11	9.42681e-10	ADAMTS4
ENSG00000110492	8795.55	0.549869	0.0835687	6.57984	4.70958e-11	9.47944e-10	MDK
ENSG00000150347	1376.53	0.63641	0.0967257	6.57953	4.71949e-11	9.48747e-10	ARID5B
ENSG00000110042	63.4971	2.29294	0.348587	6.57782	4.77398e-11	9.585e-10	DTX4
ENSG00000172382	142.969	-1.52464	0.232028	-6.57095	4.99945e-11	1.00251e-09	PRSS27
ENSG00000077150	648.171	0.894295	0.136148	6.56856	5.08047e-11	1.01749e-09	NFKB2
ENSG00000278291	299.778	-0.975241	0.14852	-6.5664	5.15479e-11	1.03109e-09	AL161772.1
ENSG00000070785	840.75	-0.865273	0.131827	-6.56371	5.24865e-11	1.04855e-09	EIF2B3
ENSG00000138614	1477.22	0.583374	0.0889053	6.56175	5.31787e-11	1.06106e-09	INTS14
ENSG00000085563	1178.71	-0.983757	0.149939	-6.56105	5.34305e-11	1.06476e-09	ABCB1
ENSG00000260280	236.658	1.16308	0.177336	6.55862	5.43093e-11	1.08093e-09	SLX1B-SULT1A4
ENSG00000087258	5737.32	-0.591503	0.0901994	-6.55773	5.46335e-11	1.08603e-09	GNAO1
ENSG00000104812	492.315	-0.810375	0.123605	-6.55619	5.51985e-11	1.09591e-09	GYS1
ENSG00000197375	385.538	-1.06887	0.163132	-6.55216	5.6709e-11	1.12451e-09	SLC22A5
ENSG00000183576	1922.83	-0.623754	0.0952092	-6.55141	5.69976e-11	1.12883e-09	SETD3
ENSG00000176225	505.735	-0.934543	0.142824	-6.54331	6.01701e-11	1.1902e-09	RTTN
ENSG00000100304	4456.76	-0.540381	0.0825951	-6.54252	6.04889e-11	1.19503e-09	TTLL12
ENSG00000160838	44.7617	2.91355	0.445506	6.53987	6.15729e-11	1.21495e-09	LRRC71
ENSG00000196990	604.001	-0.952082	0.145652	-6.53669	6.28959e-11	1.23953e-09	FAM163B
ENSG00000157593	1544.48	0.67696	0.103607	6.53394	6.40636e-11	1.26099e-09	SLC35B2
ENSG00000123983	4042.37	-0.566138	0.0866877	-6.53077	6.54313e-11	1.28633e-09	ACSL3
ENSG00000003989	1819.14	-0.953687	0.14607	-6.52897	6.62256e-11	1.30036e-09	SLC7A2
ENSG00000105443	1901.09	0.787386	0.120631	6.52722	6.70016e-11	1.31399e-09	CYTH2
ENSG00000114861	1471.28	-0.566524	0.0868236	-6.525	6.80012e-11	1.33196e-09	FOXP1
ENSG00000142459	734.363	0.715943	0.109818	6.51938	7.05994e-11	1.38117e-09	EVI5L
ENSG00000182648	604.012	0.729624	0.111921	6.51913	7.07184e-11	1.38181e-09	LINC01006
ENSG00000186340	399.018	-1.52666	0.234196	-6.51872	7.09097e-11	1.38386e-09	THBS2
ENSG00000141552	2398.99	-0.573859	0.0880615	-6.51657	7.19312e-11	1.40098e-09	ANAPC11
ENSG00000247556	5206.27	-0.835397	0.128197	-6.51651	7.19615e-11	1.40098e-09	OIP5-AS1
ENSG00000198680	168.157	1.26275	0.193803	6.51566	7.23686e-11	1.4072e-09	TUSC1
ENSG00000006283	77.8346	2.09701	0.321977	6.51291	7.37082e-11	1.43151e-09	CACNA1G
ENSG00000072832	6342.7	-0.467929	0.0718993	-6.50812	7.60984e-11	1.47614e-09	CRMP1
ENSG00000170802	720.466	-0.813603	0.125021	-6.50771	7.63049e-11	1.47836e-09	FOXN2
ENSG00000044115	1952.76	-0.608777	0.093564	-6.50654	7.69039e-11	1.48817e-09	CTNNA1
ENSG00000064300	411.62	1.55225	0.238581	6.50619	7.70789e-11	1.4897e-09	NGFR
ENSG00000146540	2300.14	-0.665458	0.102286	-6.50584	7.72615e-11	1.4897e-09	C7orf50
ENSG00000213949	3942.2	0.758333	0.116559	6.50598	7.71899e-11	1.4897e-09	ITGA1
ENSG00000165684	981.32	0.724384	0.111401	6.5025	7.89976e-11	1.52134e-09	SNAPC4
ENSG00000172403	8503.48	-0.677443	0.104211	-6.5007	7.99474e-11	1.53779e-09	SYNPO2
ENSG00000133657	3675.42	-0.52555	0.0808748	-6.49831	8.12287e-11	1.56056e-09	ATP13A3
ENSG00000090674	656.744	0.883928	0.136089	6.49523	8.29054e-11	1.59087e-09	MCOLN1
ENSG00000136247	1832.59	0.533204	0.0821028	6.49435	8.33946e-11	1.59835e-09	ZDHHC4
ENSG00000176108	416.768	1.05655	0.162703	6.49375	8.37233e-11	1.60273e-09	CHMP6
ENSG00000139718	1134.34	0.820231	0.126322	6.49315	8.40577e-11	1.6053e-09	SETD1B
ENSG00000144560	1572.44	-0.752311	0.115859	-6.49332	8.39647e-11	1.6053e-09	VGLL4
ENSG00000172893	4504.45	-0.687273	0.105869	-6.4917	8.48712e-11	1.61891e-09	DHCR7
ENSG00000135823	1943.9	-0.572423	0.0882192	-6.48865	8.6609e-11	1.6501e-09	STX6
ENSG00000026508	117.224	1.61804	0.249471	6.48587	8.82209e-11	1.67881e-09	CD44
ENSG00000084234	12143	-0.602979	0.0929769	-6.48526	8.85817e-11	1.68368e-09	APLP2
ENSG00000113083	211.293	-1.40658	0.21696	-6.48315	8.98296e-11	1.70538e-09	LOX
ENSG00000003147	3229.11	0.626341	0.0966314	6.48176	9.0661e-11	1.71869e-09	ICA1
ENSG00000203993	853.662	0.835654	0.128927	6.48162	9.07452e-11	1.71869e-09	ARRDC1-AS1
ENSG00000091622	76.2761	1.97556	0.304832	6.4808	9.12381e-11	1.71899e-09	PITPNM3
ENSG00000146373	680.361	-0.857139	0.132251	-6.48117	9.10165e-11	1.71899e-09	RNF217
ENSG00000177879	812.175	-0.756502	0.116728	-6.48087	9.11963e-11	1.71899e-09	AP3S1
ENSG00000184371	216.788	1.29265	0.199462	6.4807	9.12968e-11	1.71899e-09	CSF1
ENSG00000246089	184.315	1.42768	0.220293	6.48081	9.12304e-11	1.71899e-09	AC016065.1
ENSG00000120833	114.633	1.80421	0.278444	6.4796	9.19633e-11	1.72951e-09	SOCS2
ENSG00000166292	46.2602	2.39066	0.369029	6.47824	9.27961e-11	1.74313e-09	TMEM100
ENSG00000103888	35.3334	3.11019	0.480825	6.46845	9.90141e-11	1.85776e-09	CEMIP
ENSG00000164896	3935.9	0.546601	0.084519	6.4672	9.98382e-11	1.87103e-09	FASTK
ENSG00000278175	252.893	1.32183	0.204438	6.46567	1.00854e-10	1.88786e-09	GLIDR
ENSG00000236287	1315.54	0.583794	0.0903053	6.46467	1.01522e-10	1.89816e-09	ZBED5
ENSG00000110660	1564.76	-0.598509	0.0926178	-6.46214	1.03232e-10	1.92787e-09	SLC35F2
ENSG00000139116	10333.5	-0.517954	0.0801654	-6.46106	1.0397e-10	1.93941e-09	KIF21A
ENSG00000213760	425.811	0.972777	0.150569	6.46066	1.04247e-10	1.94231e-09	ATP6V1G2
ENSG00000170854	2573.21	0.586739	0.0908905	6.45545	1.07898e-10	2.00801e-09	RIOX2
ENSG00000124120	537.191	1.40339	0.217423	6.45463	1.08484e-10	2.01656e-09	TTPAL
ENSG00000143603	175.839	1.65267	0.256108	6.45302	1.0964e-10	2.0357e-09	KCNN3
ENSG00000254413	321.388	0.971527	0.150604	6.45089	1.11197e-10	2.06222e-09	CHKB-CPT1B
ENSG00000160781	703.304	-0.938816	0.145601	-6.44787	1.1343e-10	2.1012e-09	PAQR6
ENSG00000158856	299.221	1.14014	0.176843	6.44719	1.13943e-10	2.10828e-09	DMTN
ENSG00000106460	1182.68	-0.846223	0.1313	-6.44496	1.1563e-10	2.13703e-09	TMEM106B
ENSG00000136158	1270.04	0.622682	0.0966315	6.44388	1.16456e-10	2.14981e-09	SPRY2
ENSG00000188785	362.865	-0.949646	0.147434	-6.44117	1.18558e-10	2.18611e-09	ZNF548
ENSG00000177963	2150.3	0.664305	0.103164	6.4393	1.20027e-10	2.21064e-09	RIC8A
ENSG00000004660	444.455	-0.799493	0.124205	-6.43689	1.21948e-10	2.24306e-09	CAMKK1
ENSG00000103121	1489.92	-0.645429	0.100273	-6.43674	1.22067e-10	2.24306e-09	CMC2
ENSG00000138080	16616.7	0.527954	0.0820322	6.43594	1.22714e-10	2.24981e-09	EMILIN1
ENSG00000177628	1165.69	1.01541	0.157768	6.43611	1.22576e-10	2.24981e-09	GBA
ENSG00000184194	903.787	-0.890869	0.138448	-6.4347	1.23716e-10	2.26558e-09	GPR173
ENSG00000168273	223.465	-1.16629	0.181315	-6.43238	1.25624e-10	2.2979e-09	SMIM4
ENSG00000171914	1021.2	-0.685371	0.10656	-6.43181	1.26096e-10	2.30391e-09	TLN2
ENSG00000273230	258.335	1.59016	0.247291	6.43033	1.27325e-10	2.32372e-09	AC102953.2
ENSG00000141385	1422.49	-0.577383	0.0898232	-6.42799	1.29299e-10	2.35488e-09	AFG3L2
ENSG00000183856	2982.62	-0.506355	0.0787737	-6.42796	1.29326e-10	2.35488e-09	IQGAP3
ENSG00000111696	292.372	-1.11606	0.173637	-6.42757	1.29662e-10	2.35833e-09	NT5DC3
ENSG00000230630	555.845	1.06919	0.166369	6.42661	1.30485e-10	2.37061e-09	DNM3OS
ENSG00000184897	12264	-0.620163	0.0965517	-6.42312	1.33513e-10	2.42286e-09	H1FX
ENSG00000204347	51.428	2.68593	0.41856	6.41708	1.38915e-10	2.51805e-09	BTBD17
ENSG00000129493	396.942	-0.89847	0.140208	-6.40813	1.47311e-10	2.66723e-09	HEATR5A
ENSG00000204264	508.813	1.05259	0.16429	6.40692	1.48492e-10	2.68557e-09	PSMB8
ENSG00000128059	2049.44	-0.540215	0.0843567	-6.40394	1.51417e-10	2.73539e-09	PPAT
ENSG00000006042	123.935	1.63129	0.254772	6.40295	1.52404e-10	2.75013e-09	TMEM98
ENSG00000046774	26.2832	4.19833	0.655977	6.40013	1.55248e-10	2.79831e-09	MAGEC2
ENSG00000197111	12423.5	-0.477718	0.0746673	-6.39796	1.57467e-10	2.83512e-09	PCBP2
ENSG00000124588	781.767	-0.817025	0.127755	-6.39527	1.60266e-10	2.88227e-09	NQO2
ENSG00000167081	1149.14	-0.603005	0.094316	-6.39346	1.62175e-10	2.91334e-09	PBX3
ENSG00000100918	1635.09	-0.684973	0.107164	-6.39182	1.63919e-10	2.93953e-09	REC8
ENSG00000120254	2467.49	-0.724055	0.11328	-6.39175	1.63999e-10	2.93953e-09	MTHFD1L
ENSG00000106976	3816.45	-0.832351	0.130275	-6.38917	1.66786e-10	2.98614e-09	DNM1
ENSG00000163444	2480.05	-0.768069	0.120319	-6.3836	1.72977e-10	3.09354e-09	TMEM183A
ENSG00000108515	326.224	1.01995	0.159782	6.38338	1.73222e-10	3.09446e-09	ENO3
ENSG00000068831	320.824	1.19161	0.186722	6.38174	1.75091e-10	3.1209e-09	RASGRP2
ENSG00000143178	51.7473	2.27182	0.355978	6.3819	1.74901e-10	3.1209e-09	TBX19
ENSG00000180998	381.632	-1.18427	0.185679	-6.37805	1.79359e-10	3.18988e-09	GPR137C
ENSG00000187266	574.564	1.11105	0.174198	6.37809	1.79309e-10	3.18988e-09	EPOR
ENSG00000198055	1724.96	-0.644023	0.101007	-6.37605	1.81714e-10	3.22819e-09	GRK6
ENSG00000065882	825.91	-1.05959	0.166214	-6.37483	1.83171e-10	3.25047e-09	TBC1D1
ENSG00000108786	657.944	0.861333	0.135144	6.37346	1.84807e-10	3.27587e-09	HSD17B1
ENSG00000178773	484.596	-1.12127	0.175954	-6.37255	1.85916e-10	3.29191e-09	CPNE7
ENSG00000277142	209.488	1.1381	0.17872	6.36805	1.91448e-10	3.38612e-09	LINC00235
ENSG00000166592	35.2566	3.06953	0.482078	6.3673	1.9239e-10	3.39903e-09	RRAD
ENSG00000140465	84.4052	1.75841	0.276241	6.3655	1.94659e-10	3.43533e-09	CYP1A1
ENSG00000085377	1736.68	-0.624612	0.0981966	-6.36083	2.00663e-10	3.5351e-09	PREP
ENSG00000163884	509.948	-1.27285	0.20011	-6.36076	2.00753e-10	3.5351e-09	KLF15
ENSG00000125089	358.536	1.00326	0.157745	6.35999	2.01768e-10	3.54909e-09	SH3TC1
ENSG00000171094	887.458	-0.699083	0.10995	-6.35821	2.04115e-10	3.58644e-09	ALK
ENSG00000102786	1407.16	0.605542	0.0952467	6.35762	2.04908e-10	3.59643e-09	INTS6
ENSG00000116830	990.264	-0.789753	0.124424	-6.34727	2.19166e-10	3.83827e-09	TTF2
ENSG00000259129	215.199	1.14078	0.179725	6.34734	2.19065e-10	3.83827e-09	LINC00648
ENSG00000019505	277.627	1.64476	0.259163	6.34643	2.20363e-10	3.85503e-09	SYT13
ENSG00000106348	6102.27	-0.490911	0.0773657	-6.34534	2.21937e-10	3.87833e-09	IMPDH1
ENSG00000177410	2787.78	0.631822	0.0995799	6.34488	2.22605e-10	3.88577e-09	ZFAS1
ENSG00000213901	28.8855	3.70174	0.583548	6.34351	2.24594e-10	3.91623e-09	SLC23A3
ENSG00000162194	226.784	1.19132	0.187819	6.34291	2.25464e-10	3.92714e-09	LBHD1
ENSG00000203875	5772.05	0.527085	0.0831495	6.33901	2.31245e-10	4.02346e-09	SNHG5
ENSG00000052841	3844.05	0.717886	0.113263	6.33825	2.32396e-10	4.03474e-09	TTC17
ENSG00000106086	1651.77	-0.626179	0.0987922	-6.33834	2.32248e-10	4.03474e-09	PLEKHA8
ENSG00000010803	1709.12	-0.553797	0.087388	-6.33723	2.33935e-10	4.05707e-09	SCMH1
ENSG00000153531	82.4813	2.20647	0.348248	6.33592	2.35923e-10	4.08712e-09	ADPRHL1
ENSG00000006634	1350.03	-0.747305	0.117988	-6.33376	2.3926e-10	4.14047e-09	DBF4
ENSG00000225968	54.9452	2.25221	0.355689	6.33197	2.42043e-10	4.18411e-09	ELFN1
ENSG00000187764	612.309	0.980938	0.155058	6.32628	2.51149e-10	4.33685e-09	SEMA4D
ENSG00000138413	3979.24	-0.674786	0.106696	-6.32437	2.54267e-10	4.38597e-09	IDH1
ENSG00000157833	1450.84	-0.741672	0.117353	-6.31999	2.61585e-10	4.50735e-09	GAREM2
ENSG00000134909	201.257	1.27134	0.20117	6.31974	2.62008e-10	4.5098e-09	ARHGAP32
ENSG00000159314	123.662	1.87659	0.29715	6.31528	2.69669e-10	4.63669e-09	ARHGAP27
ENSG00000232810	30.473	3.53376	0.559753	6.31307	2.73555e-10	4.69847e-09	TNF
ENSG00000174032	371.535	-1.04944	0.16627	-6.31168	2.76021e-10	4.7307e-09	SLC25A30
ENSG00000230138	38.8016	2.77937	0.440343	6.31183	2.75761e-10	4.7307e-09	AC119428.2
ENSG00000158941	4698.54	0.648499	0.102782	6.30944	2.80041e-10	4.79447e-09	CCAR2
ENSG00000138796	1185.07	-0.677441	0.107376	-6.30907	2.80726e-10	4.80107e-09	HADH
ENSG00000170899	838.829	-0.638856	0.101317	-6.30553	2.8721e-10	4.90674e-09	GSTA4
ENSG00000198959	78.9905	2.06897	0.328291	6.30224	2.93379e-10	5.00679e-09	TGM2
ENSG00000187867	717.728	-0.909374	0.144307	-6.30167	2.94455e-10	5.01981e-09	PALM3
ENSG00000134324	5006.89	-0.69855	0.110863	-6.30101	2.95717e-10	5.03597e-09	LPIN1
ENSG00000111249	664.112	-0.722485	0.114748	-6.29629	3.04849e-10	5.18598e-09	CUX2
ENSG00000179915	66.4009	2.36791	0.376126	6.29552	3.06365e-10	5.20626e-09	NRXN1
ENSG00000285508	22.9391	-8.01562	1.27329	-6.2952	3.07001e-10	5.21154e-09	AL034430.1
ENSG00000025708	133.237	1.43799	0.228528	6.29239	3.12623e-10	5.30137e-09	TYMP
ENSG00000204283	64.2712	2.10072	0.334265	6.2846	3.28692e-10	5.56799e-09	LINC01973
ENSG00000154920	640.66	-0.95119	0.151391	-6.283	3.32107e-10	5.60986e-09	EME1
ENSG00000166250	3367.96	0.570019	0.0907208	6.28322	3.31632e-10	5.60986e-09	CLMP
ENSG00000205704	152.692	-1.44318	0.229698	-6.28295	3.32213e-10	5.60986e-09	LINC00634
ENSG00000164253	967.305	-0.73322	0.116739	-6.28087	3.36685e-10	5.67939e-09	WDR41
ENSG00000284431	62.9264	-2.30473	0.367067	-6.27877	3.41263e-10	5.75058e-09	AL022238.4
ENSG00000150672	110.252	-1.42775	0.227496	-6.27591	3.47601e-10	5.85122e-09	DLG2
ENSG00000154767	1115.62	-0.680013	0.108371	-6.27484	3.50005e-10	5.88551e-09	XPC
ENSG00000153551	604.049	-0.880011	0.140261	-6.27408	3.51709e-10	5.90798e-09	CMTM7
ENSG00000143995	1005.64	-0.687344	0.109569	-6.27314	3.53849e-10	5.93771e-09	MEIS1
ENSG00000089639	595.071	-0.782055	0.124681	-6.27246	3.55391e-10	5.95735e-09	GMIP
ENSG00000165731	2853.21	-0.541421	0.0863558	-6.26966	3.61842e-10	6.05916e-09	RET
ENSG00000133027	371.521	-0.88814	0.141671	-6.26903	3.63306e-10	6.07733e-09	PEMT
ENSG00000196358	362.602	1.08038	0.172386	6.26719	3.67618e-10	6.14305e-09	NTNG2
ENSG00000148498	1464.82	-0.659334	0.105216	-6.26645	3.69379e-10	6.16606e-09	PARD3
ENSG00000154122	429.63	0.859358	0.137159	6.26539	3.71883e-10	6.2014e-09	ANKH
ENSG00000168807	1218.28	-0.718686	0.114718	-6.26481	3.73283e-10	6.21829e-09	SNTB2
ENSG00000178078	470.998	0.790235	0.126189	6.2623	3.7933e-10	6.31246e-09	STAP2
ENSG00000085276	49.5425	2.46536	0.393785	6.26067	3.83319e-10	6.37224e-09	MECOM
ENSG00000107566	1111.09	-0.633297	0.101162	-6.26021	3.84455e-10	6.3845e-09	ERLIN1
ENSG00000011478	240.561	-1.09947	0.175661	-6.25904	3.87344e-10	6.42461e-09	QPCTL
ENSG00000182636	687.762	0.827354	0.132188	6.25891	3.87672e-10	6.42461e-09	NDN
ENSG00000149557	113.736	1.56541	0.250189	6.25691	3.92681e-10	6.50092e-09	FEZ1
ENSG00000140795	305.941	1.22405	0.195666	6.25579	3.95513e-10	6.54105e-09	MYLK3
ENSG00000229589	140.673	1.3596	0.217546	6.2497	4.1124e-10	6.79415e-09	ACVR2B-AS1
ENSG00000140451	1468.06	-0.668224	0.106937	-6.24874	4.13768e-10	6.82887e-09	PIF1
ENSG00000109956	2714.93	0.75504	0.120838	6.24839	4.14711e-10	6.8374e-09	B3GAT1
ENSG00000173226	513.661	-0.971134	0.155524	-6.24425	4.25837e-10	7.01363e-09	IQCB1
ENSG00000076685	1501.39	0.573419	0.0918357	6.24397	4.26594e-10	7.0189e-09	NT5C2
ENSG00000138698	1310.16	-0.639653	0.102488	-6.24127	4.34041e-10	7.13411e-09	RAP1GDS1
ENSG00000176046	28.8151	3.3695	0.540253	6.2369	4.46323e-10	7.32847e-09	NUPR1
ENSG00000177822	992.993	0.595074	0.0954284	6.23582	4.49428e-10	7.3719e-09	TENM3-AS1
ENSG00000064199	397.37	-0.884997	0.141976	-6.23343	4.56324e-10	7.47737e-09	SPA17
ENSG00000198911	15794.7	-0.762968	0.122402	-6.23327	4.56796e-10	7.47747e-09	SREBF2
ENSG00000154079	371.712	-1.09367	0.175476	-6.23259	4.58795e-10	7.50254e-09	SDHAF4
ENSG00000092529	28.4956	3.82879	0.614617	6.22956	4.67759e-10	7.64133e-09	CAPN3
ENSG00000165655	1390.32	0.720999	0.115773	6.22771	4.73309e-10	7.72413e-09	ZNF503
ENSG00000100422	2321.71	0.680879	0.109361	6.22599	4.78517e-10	7.80118e-09	CERK
ENSG00000131096	24.5329	4.2845	0.688468	6.22324	4.86985e-10	7.93118e-09	PYY
ENSG00000159387	1038.02	0.707612	0.113755	6.22049	4.95618e-10	8.06359e-09	IRX6
ENSG00000151615	260.148	-1.1386	0.183067	-6.2196	4.98415e-10	8.10088e-09	POU4F2
ENSG00000121454	304.815	0.973647	0.156564	6.21886	5.0078e-10	8.13108e-09	LHX4
ENSG00000198929	685.097	-1.13532	0.182585	-6.21807	5.03302e-10	8.16378e-09	NOS1AP
ENSG00000127824	204.313	1.2093	0.194495	6.21764	5.04688e-10	8.17799e-09	TUBA4A
ENSG00000008196	3694.48	0.813453	0.130858	6.2163	5.09015e-10	8.23978e-09	TFAP2B
ENSG00000084073	1520.28	0.999105	0.160783	6.21399	5.16557e-10	8.35079e-09	ZMPSTE24
ENSG00000263465	1952.91	0.736095	0.11846	6.21388	5.16914e-10	8.35079e-09	SRSF8
ENSG00000205155	834.637	0.699146	0.112611	6.20852	5.34866e-10	8.63212e-09	PSENEN
ENSG00000196547	2955.81	-0.526104	0.0847467	-6.20795	5.36789e-10	8.65444e-09	MAN2A2
ENSG00000185986	245.217	1.00923	0.162617	6.20619	5.42856e-10	8.74347e-09	SDHAP3
ENSG00000186814	622.41	0.864412	0.139356	6.20291	5.543e-10	8.91884e-09	ZSCAN30
ENSG00000125447	3065.8	0.712833	0.114955	6.20095	5.61226e-10	9.02122e-09	GGA3
ENSG00000163902	4964.5	0.502758	0.0810997	6.19926	5.67282e-10	9.10034e-09	RPN1
ENSG00000166002	384.83	-0.901258	0.145379	-6.19937	5.66896e-10	9.10034e-09	SMCO4
ENSG00000157881	596.488	-0.880865	0.142122	-6.19795	5.72039e-10	9.16749e-09	PANK4
ENSG00000107290	2014.86	0.521939	0.0842316	6.19648	5.77412e-10	9.24435e-09	SETX
ENSG00000129422	1882.03	-0.689493	0.111341	-6.19263	5.91697e-10	9.46361e-09	MTUS1
ENSG00000155970	338.911	-0.847811	0.136971	-6.18973	6.02667e-10	9.62947e-09	MICU3
ENSG00000206527	1429.62	1.0275	0.166065	6.18735	6.11849e-10	9.76645e-09	HACD2
ENSG00000111300	1973	-0.550718	0.089021	-6.18639	6.15571e-10	9.8161e-09	NAA25
ENSG00000228474	4414.11	0.630802	0.101978	6.18566	6.18429e-10	9.85187e-09	OST4
ENSG00000268592	180.696	-1.14335	0.184995	-6.18045	6.39188e-10	1.01725e-08	AL355312.3
ENSG00000019485	296.903	0.994663	0.160987	6.17853	6.4702e-10	1.02869e-08	PRDM11
ENSG00000167210	39.9161	7.74735	1.25459	6.17519	6.60836e-10	1.04962e-08	LOXHD1
ENSG00000184489	1100.96	-0.860505	0.139384	-6.17362	6.67424e-10	1.05903e-08	PTP4A3
ENSG00000182154	1940.76	-0.562911	0.0911878	-6.1731	6.69633e-10	1.06149e-08	MRPL41
ENSG00000167895	60.1195	2.53269	0.410329	6.17234	6.72865e-10	1.06451e-08	TMC8
ENSG00000188629	127.322	1.30035	0.210672	6.17239	6.72667e-10	1.06451e-08	ZNF177
ENSG00000213638	72.3003	1.79194	0.290439	6.16977	6.83876e-10	1.08086e-08	ADAT3
ENSG00000267216	177.929	1.35705	0.220048	6.16707	6.95677e-10	1.09843e-08	AC020915.1
ENSG00000142192	35060.2	0.484456	0.0785602	6.16669	6.97354e-10	1.1e-08	APP
ENSG00000096093	385.472	0.932274	0.151325	6.16076	7.23969e-10	1.14086e-08	EFHC1
ENSG00000101940	1770.64	-0.554212	0.089989	-6.15866	7.33638e-10	1.15496e-08	WDR13
ENSG00000183479	38.9837	3.0289	0.492037	6.15585	7.46774e-10	1.17448e-08	TREX2
ENSG00000168395	1455.64	-0.545477	0.0886254	-6.15485	7.51468e-10	1.18071e-08	ING5
ENSG00000079739	1284.51	-0.845437	0.137366	-6.15465	7.52445e-10	1.18109e-08	PGM1
ENSG00000100181	36.1983	3.16527	0.514305	6.15445	7.53362e-10	1.18137e-08	TPTEP1
ENSG00000109265	3170.84	-0.560283	0.0910554	-6.15321	7.59313e-10	1.18954e-08	KIAA1211
ENSG00000261115	2933.53	-0.642532	0.104434	-6.15253	7.62586e-10	1.1935e-08	TMEM178B
ENSG00000106771	1456.21	-0.62838	0.102157	-6.15111	7.69413e-10	1.20301e-08	TMEM245
ENSG00000198888	71493.6	0.622837	0.101259	6.15093	7.70318e-10	1.20326e-08	MT-ND1
ENSG00000174989	1355.82	-0.790606	0.128567	-6.14937	7.77913e-10	1.21394e-08	FBXW8
ENSG00000261578	212.301	1.3491	0.219556	6.14465	8.01384e-10	1.24935e-08	AP003119.3
ENSG00000124243	289.781	-1.02821	0.167362	-6.14364	8.06536e-10	1.25616e-08	BCAS4
ENSG00000196296	45.5899	2.33843	0.38083	6.14036	8.23321e-10	1.28106e-08	ATP2A1
ENSG00000235072	27.3052	4.94048	0.805194	6.13577	8.47487e-10	1.31738e-08	AC012074.1
ENSG00000100376	951.772	-0.766947	0.125064	-6.13244	8.65418e-10	1.34395e-08	FAM118A
ENSG00000059588	3283.43	-0.679447	0.110807	-6.13183	8.68759e-10	1.34784e-08	TARBP1
ENSG00000134283	1694.47	0.68279	0.111439	6.12701	8.95434e-10	1.38788e-08	PPHLN1
ENSG00000009724	35.5681	2.80035	0.457144	6.12575	9.0255e-10	1.39756e-08	MASP2
ENSG00000111843	1238.47	-0.598916	0.0977896	-6.12454	9.09456e-10	1.40689e-08	TMEM14C
ENSG00000120690	802.238	-0.826088	0.134932	-6.12225	9.22659e-10	1.42594e-08	ELF1
ENSG00000177511	1035.3	1.01249	0.165439	6.12002	9.35651e-10	1.44463e-08	ST8SIA3
ENSG00000156521	1452.06	-0.551457	0.0901636	-6.11619	9.58411e-10	1.47835e-08	TYSND1
ENSG00000104856	119.487	1.63938	0.268066	6.11559	9.62011e-10	1.48248e-08	RELB
ENSG00000059728	589.292	-0.870442	0.142421	-6.11174	9.85533e-10	1.51727e-08	MXD1
ENSG00000179141	29.9376	3.64204	0.596292	6.10781	1.01005e-09	1.55352e-08	MTUS2-AS1
ENSG00000117592	4927.51	-0.502188	0.0822516	-6.10552	1.0247e-09	1.57454e-08	PRDX6
ENSG00000109685	3758.74	-0.513499	0.0841156	-6.10468	1.03008e-09	1.58108e-08	NSD2
ENSG00000245248	80.2494	-1.61982	0.265347	-6.10455	1.03093e-09	1.58108e-08	USP2-AS1
ENSG00000151092	440.107	-0.962217	0.157754	-6.09948	1.06413e-09	1.62889e-08	NGLY1
ENSG00000284946	1273.15	-0.629074	0.103133	-6.09963	1.06316e-09	1.62889e-08	AC068831.7
ENSG00000175206	30.0779	3.34069	0.547945	6.09677	1.08234e-09	1.65519e-08	NPPA
ENSG00000172216	1320.12	-0.80728	0.132487	-6.09327	1.1063e-09	1.69022e-08	CEBPB
ENSG00000100354	1691.9	-0.695774	0.114227	-6.09114	1.12109e-09	1.71118e-08	TNRC6B
ENSG00000204653	70.0103	1.93681	0.318026	6.09009	1.12846e-09	1.72079e-08	ASPDH
ENSG00000140057	137.601	-1.81295	0.297706	-6.08973	1.13104e-09	1.7231e-08	AK7
ENSG00000234224	342.329	1.21679	0.19982	6.08945	1.133e-09	1.72444e-08	TMEM229A
ENSG00000152818	1584.42	0.573423	0.0942192	6.08605	1.1573e-09	1.75976e-08	UTRN
ENSG00000104549	6295.07	-0.585218	0.0961665	-6.08546	1.16156e-09	1.7629e-08	SQLE
ENSG00000129757	515.557	1.19096	0.195703	6.08554	1.161e-09	1.7629e-08	CDKN1C
ENSG00000152348	175.28	-1.16557	0.191619	-6.08272	1.18158e-09	1.79158e-08	ATG10
ENSG00000198740	913.493	-0.766173	0.125963	-6.08253	1.18299e-09	1.79203e-08	ZNF652
ENSG00000163702	455.086	0.831639	0.1368	6.07922	1.20766e-09	1.82767e-08	IL17RC
ENSG00000152620	415.989	-0.959297	0.157822	-6.07836	1.21416e-09	1.83577e-08	NADK2
ENSG00000100813	6659.3	0.544527	0.0896359	6.07487	1.24086e-09	1.87437e-08	ACIN1
ENSG00000173275	285.992	-1.11474	0.18355	-6.07323	1.25363e-09	1.89188e-08	ZNF449
ENSG00000156795	487.808	-0.876109	0.144347	-6.06944	1.28353e-09	1.93519e-08	WDYHV1
ENSG00000198728	3595.29	0.544919	0.0897906	6.06877	1.28893e-09	1.9415e-08	LDB1
ENSG00000112234	942.812	-0.793822	0.130876	-6.06546	1.31579e-09	1.98011e-08	FBXL4
ENSG00000198721	1128.1	-0.790599	0.130373	-6.06414	1.32664e-09	1.9927e-08	ECI2
ENSG00000261604	307.463	-0.950542	0.156747	-6.06418	1.32628e-09	1.9927e-08	AC114947.2
ENSG00000073578	4653.63	-0.569628	0.0939748	-6.0615	1.34861e-09	2.0238e-08	SDHA
ENSG00000185591	2856.19	-0.550778	0.0908685	-6.06127	1.35055e-09	2.02481e-08	SP1
ENSG00000121361	1016.67	0.731803	0.120756	6.06018	1.35971e-09	2.03664e-08	KCNJ8
ENSG00000149792	1798.31	0.790029	0.130384	6.05924	1.36764e-09	2.04661e-08	MRPL49
ENSG00000244165	179.142	-1.37585	0.227084	-6.05877	1.37169e-09	2.05076e-08	P2RY11
ENSG00000181826	147.258	-1.37587	0.227099	-6.05845	1.37442e-09	2.05292e-08	RELL1
ENSG00000148600	555.129	-0.918225	0.151578	-6.05779	1.38007e-09	2.05945e-08	CDHR1
ENSG00000157064	5004.66	-0.814159	0.134469	-6.05463	1.40743e-09	2.09833e-08	NMNAT2
ENSG00000135525	1235.22	-0.788954	0.130373	-6.05151	1.43492e-09	2.13733e-08	MAP7
ENSG00000083857	27.2875	3.35452	0.554546	6.04913	1.45632e-09	2.16718e-08	FAT1
ENSG00000258986	58.3129	2.01348	0.332879	6.04868	1.46034e-09	2.17115e-08	TMEM179
ENSG00000197958	12889.8	-0.59832	0.0989801	-6.04485	1.49545e-09	2.2213e-08	RPL12
ENSG00000230453	210.508	-1.02737	0.170053	-6.04149	1.52695e-09	2.26599e-08	ANKRD18B
ENSG00000132872	1300.22	0.998968	0.16536	6.04117	1.52998e-09	2.26839e-08	SYT4
ENSG00000162889	1593.28	-0.528647	0.0875116	-6.04088	1.53277e-09	2.27042e-08	MAPKAPK2
ENSG00000131400	73.5684	1.77595	0.294011	6.0404	1.53729e-09	2.27502e-08	NAPSA
ENSG00000204386	747.916	0.873787	0.14472	6.03777	1.56263e-09	2.31039e-08	NEU1
ENSG00000111684	929.586	-0.600714	0.0995116	-6.03662	1.57376e-09	2.3247e-08	LPCAT3
ENSG00000007237	23.4799	4.4347	0.73488	6.03459	1.59365e-09	2.34911e-08	GAS7
ENSG00000162728	27.566	4.27994	0.709243	6.03452	1.59439e-09	2.34911e-08	KCNJ9
ENSG00000175602	1821.14	-0.555112	0.0919899	-6.03449	1.59468e-09	2.34911e-08	CCDC85B
ENSG00000184634	2339.84	0.56139	0.0930451	6.03352	1.60426e-09	2.36106e-08	MED12
ENSG00000123200	3424.91	0.463842	0.0769073	6.03117	1.62773e-09	2.3934e-08	ZC3H13
ENSG00000183955	1498.48	-0.569287	0.0943991	-6.03064	1.63316e-09	2.39918e-08	KMT5A
ENSG00000185630	2760.45	0.532517	0.088321	6.02933	1.64639e-09	2.41641e-08	PBX1
ENSG00000272168	907.646	0.746996	0.123912	6.02845	1.65542e-09	2.42744e-08	CASC15
ENSG00000114757	82.713	1.69277	0.280811	6.02815	1.65844e-09	2.42965e-08	PEX5L
ENSG00000164904	2557.19	-0.56129	0.0931306	-6.02692	1.67118e-09	2.44608e-08	ALDH7A1
ENSG00000152092	622.646	0.996097	0.165295	6.02617	1.6789e-09	2.45514e-08	ASTN1
ENSG00000164808	818.715	-0.632834	0.105036	-6.02494	1.69177e-09	2.47171e-08	SPIDR
ENSG00000261924	35.5941	3.78469	0.628545	6.02135	1.72971e-09	2.52484e-08	AC127496.1
ENSG00000145743	444.12	0.831101	0.138042	6.02063	1.73745e-09	2.53383e-08	FBXL17
ENSG00000100266	2586.86	-0.533455	0.0886252	-6.01922	1.7526e-09	2.55229e-08	PACSIN2
ENSG00000184465	1027.5	-0.887816	0.147498	-6.01916	1.75329e-09	2.55229e-08	WDR27
ENSG00000181381	64.197	1.87737	0.312032	6.01661	1.78111e-09	2.59044e-08	DDX60L
ENSG00000109861	2604.78	-0.591375	0.0983962	-6.01014	1.85366e-09	2.69352e-08	CTSC
ENSG00000168453	2695.94	0.998005	0.16609	6.00882	1.86882e-09	2.71309e-08	HR
ENSG00000144488	39.233	2.89233	0.48138	6.00842	1.87336e-09	2.71722e-08	ESPNL
ENSG00000167580	26.6174	4.21773	0.702147	6.00691	1.89093e-09	2.74022e-08	AQP2
ENSG00000069188	115.387	1.45512	0.242276	6.00604	1.90109e-09	2.75246e-08	SDK2
ENSG00000167371	1642.55	-0.850584	0.141653	-6.00472	1.91668e-09	2.77253e-08	PRRT2
ENSG00000115204	2099.88	-0.576046	0.095937	-6.00441	1.92023e-09	2.77516e-08	MPV17
ENSG00000228146	33.5736	3.18894	0.531353	6.00155	1.95442e-09	2.82203e-08	CASP16P
ENSG00000127580	926.597	0.664286	0.110715	5.99997	1.97352e-09	2.84705e-08	WDR24
ENSG00000180822	620.322	-0.769754	0.128316	-5.99887	1.98698e-09	2.86242e-08	PSMG4
ENSG00000240859	80.1375	1.71699	0.286222	5.99881	1.98774e-09	2.86242e-08	AC093627.4
ENSG00000260914	380.475	-0.898582	0.149806	-5.9983	1.99394e-09	2.86877e-08	AC026464.4
ENSG00000071575	7374.66	0.639658	0.106654	5.99749	2.00387e-09	2.88048e-08	TRIB2
ENSG00000012660	5282.33	-0.463689	0.0774206	-5.98922	2.10847e-09	3.02812e-08	ELOVL5
ENSG00000087301	1006.66	-0.729194	0.121759	-5.98884	2.11337e-09	3.02986e-08	TXNDC16
ENSG00000236144	716.234	0.715127	0.11941	5.98884	2.11346e-09	3.02986e-08	TMEM147-AS1
ENSG00000267280	311.783	-0.956261	0.159709	-5.98751	2.13075e-09	3.0492e-08	TBX2-AS1
ENSG00000277400	289.47	1.03011	0.17204	5.98763	2.12923e-09	3.0492e-08	NA
ENSG00000100228	125.739	1.46164	0.244125	5.98727	2.13393e-09	3.05102e-08	RAB36
ENSG00000188186	1131.46	-0.64741	0.108214	-5.98268	2.19501e-09	3.13556e-08	LAMTOR4
ENSG00000107796	67.5921	-1.89713	0.317152	-5.98177	2.2073e-09	3.14751e-08	ACTA2
ENSG00000213931	26.6855	4.03753	0.674958	5.9819	2.20552e-09	3.14751e-08	HBE1
ENSG00000223764	123.566	2.10577	0.352122	5.98022	2.2284e-09	3.17478e-08	LINC02593
ENSG00000106683	1376.1	-0.702349	0.117507	-5.97706	2.27194e-09	3.23394e-08	LIMK1
ENSG00000096070	1041.04	0.948377	0.158683	5.97655	2.27919e-09	3.24138e-08	BRPF3
ENSG00000084693	1956.94	-0.538069	0.0900684	-5.97401	2.31497e-09	3.28934e-08	AGBL5
ENSG00000153404	27.3549	3.90195	0.653318	5.97251	2.33625e-09	3.31371e-08	PLEKHG4B
ENSG00000198208	1832.03	0.580163	0.0971388	5.97252	2.33621e-09	3.31371e-08	RPS6KL1
ENSG00000104964	10933.8	-0.540483	0.0905349	-5.96988	2.37424e-09	3.36462e-08	AES
ENSG00000067048	3453.14	-0.589315	0.0988261	-5.96315	2.47421e-09	3.5032e-08	DDX3Y
ENSG00000158711	1922.47	-0.849562	0.142487	-5.9624	2.48566e-09	3.51631e-08	ELK4
ENSG00000106554	3392.61	-0.659502	0.11063	-5.96134	2.50179e-09	3.53601e-08	CHCHD3
ENSG00000196313	3580.07	0.465188	0.0780464	5.9604	2.51616e-09	3.55319e-08	POM121
ENSG00000121690	251.551	-0.949795	0.159363	-5.95993	2.52342e-09	3.55718e-08	DEPDC7
ENSG00000178449	374.424	-0.990067	0.166119	-5.96	2.52236e-09	3.55718e-08	COX14
ENSG00000002586	2051.32	-0.804051	0.134922	-5.95938	2.53199e-09	3.55987e-08	CD99
ENSG00000002586_PAR_Y	2051.32	-0.804051	0.134922	-5.95938	2.53199e-09	3.55987e-08	CD99
ENSG00000156026	737.211	-0.617026	0.103536	-5.95951	2.52996e-09	3.55987e-08	MCU
ENSG00000109103	746.091	0.714811	0.11997	5.95825	2.54949e-09	3.58134e-08	UNC119
ENSG00000102265	364.656	0.895173	0.150345	5.95411	2.61492e-09	3.67005e-08	TIMP1
ENSG00000067606	549.578	-0.784501	0.131772	-5.95347	2.62524e-09	3.6813e-08	PRKCZ
ENSG00000183305	469.783	0.979312	0.164502	5.95318	2.62981e-09	3.68449e-08	MAGEA2B
ENSG00000163539	3304.21	-0.542102	0.0910776	-5.95209	2.64737e-09	3.70586e-08	CLASP2
ENSG00000183010	6034.23	-0.718094	0.120661	-5.95133	2.65972e-09	3.7199e-08	PYCR1
ENSG00000250742	951.828	-0.772584	0.129891	-5.94794	2.71545e-09	3.79454e-08	LINC02381
ENSG00000005156	3196.98	-0.496704	0.0835116	-5.94773	2.71886e-09	3.79599e-08	LIG3
ENSG00000120798	719.254	-0.662746	0.111445	-5.94685	2.73352e-09	3.81314e-08	NR2C1
ENSG00000202198	19.2222	7.65955	1.28838	5.94508	2.76323e-09	3.85123e-08	RF00100
ENSG00000135956	1036.45	0.688659	0.115864	5.9437	2.78665e-09	3.88051e-08	TMEM127
ENSG00000102743	1604.9	-0.565819	0.0952237	-5.942	2.8157e-09	3.91756e-08	SLC25A15
ENSG00000065361	107.069	1.57718	0.265453	5.94147	2.82482e-09	3.92684e-08	ERBB3
ENSG00000103227	404.276	-0.868695	0.14623	-5.94063	2.83928e-09	3.94353e-08	LMF1
ENSG00000112200	1756.94	-0.50911	0.085728	-5.93866	2.87358e-09	3.98772e-08	ZNF451
ENSG00000010810	4666.84	-0.432936	0.0729692	-5.93314	2.97202e-09	4.1172e-08	FYN
ENSG00000104728	1124.75	-0.753155	0.126939	-5.93319	2.97104e-09	4.1172e-08	ARHGEF10
ENSG00000178567	780.037	0.846483	0.142681	5.93271	2.97976e-09	4.12436e-08	EPM2AIP1
ENSG00000144115	321.898	1.00415	0.169291	5.93149	3.002e-09	4.15156e-08	THNSL2
ENSG00000136490	2858.62	0.560745	0.0945473	5.93083	3.01399e-09	4.16455e-08	LIMD2
ENSG00000144029	1680.85	-0.686105	0.115718	-5.92913	3.04551e-09	4.20449e-08	MRPS5
ENSG00000179241	1837.72	0.614825	0.103733	5.92699	3.08546e-09	4.25598e-08	LDLRAD3
ENSG00000184863	4973.31	-0.722052	0.121848	-5.92585	3.10691e-09	4.28188e-08	RBM33
ENSG00000091592	41.5746	2.53631	0.42811	5.92444	3.13364e-09	4.31501e-08	NLRP1
ENSG00000112319	1542.93	-0.529596	0.0894208	-5.92252	3.17047e-09	4.36198e-08	EYA4
ENSG00000152292	35.8327	2.79385	0.47189	5.92055	3.20875e-09	4.41086e-08	SH2D6
ENSG00000280614	6181.08	0.872968	0.147472	5.91956	3.22814e-09	4.42613e-08	FP236383.2
ENSG00000280800	6181.08	0.872968	0.147472	5.91956	3.22814e-09	4.42613e-08	FP671120.4
ENSG00000281181	6181.08	0.872968	0.147472	5.91956	3.22814e-09	4.42613e-08	FP236383.3
ENSG00000040341	1152.22	-0.625602	0.105696	-5.91886	3.24189e-09	4.44119e-08	STAU2
ENSG00000137207	2384.57	0.560306	0.0946712	5.91845	3.24998e-09	4.44848e-08	YIPF3
ENSG00000174939	2272.06	-0.538672	0.091027	-5.91772	3.26444e-09	4.46446e-08	ASPHD1
ENSG00000148948	28.2875	3.30666	0.558932	5.91603	3.29801e-09	4.50653e-08	LRRC4C
ENSG00000091844	645.437	-0.678154	0.114679	-5.9135	3.34914e-09	4.5725e-08	RGS17
ENSG00000166111	545.785	-0.95822	0.162111	-5.91089	3.40261e-09	4.64156e-08	SVOP
ENSG00000119689	3138.11	-0.464025	0.0785383	-5.90827	3.45727e-09	4.7121e-08	DLST
ENSG00000108395	1413.52	-0.535104	0.0906328	-5.90409	3.54599e-09	4.82893e-08	TRIM37
ENSG00000108187	189.917	1.17758	0.199497	5.90274	3.57511e-09	4.86445e-08	PBLD
ENSG00000270021	22.6664	4.40792	0.747117	5.89991	3.63708e-09	4.94459e-08	AC026691.1
ENSG00000116984	3459.82	-0.657903	0.111527	-5.89907	3.65558e-09	4.96552e-08	MTR
ENSG00000130294	15685.2	-0.495879	0.0840722	-5.89825	3.67368e-09	4.98588e-08	KIF1A
ENSG00000143257	89.5912	1.63143	0.276635	5.8974	3.69281e-09	5.00761e-08	NR1I3
ENSG00000240065	91.956	1.82759	0.310343	5.88895	3.88661e-09	5.26596e-08	PSMB9
ENSG00000028277	148.057	1.30195	0.221264	5.88415	4.00107e-09	5.41647e-08	POU2F2
ENSG00000145217	45.716	2.17172	0.369302	5.8806	4.08775e-09	5.52915e-08	SLC26A1
ENSG00000198901	5418.03	-0.518743	0.0882194	-5.88015	4.09896e-09	5.53964e-08	PRC1
ENSG00000162104	1642.77	-0.600614	0.102188	-5.87756	4.16351e-09	5.62215e-08	ADCY9
ENSG00000150433	388.765	-0.883956	0.150458	-5.87512	4.22549e-09	5.70104e-08	TMEM218
ENSG00000173482	1821.01	-0.708474	0.120605	-5.87436	4.24488e-09	5.72238e-08	PTPRM
ENSG00000221968	898.301	-1.25811	0.214223	-5.8729	4.28243e-09	5.76815e-08	FADS3
ENSG00000172890	505.955	-0.804924	0.137104	-5.87089	4.33472e-09	5.83369e-08	NADSYN1
ENSG00000007080	2863.11	-0.517178	0.0881355	-5.86798	4.41131e-09	5.93179e-08	CCDC124
ENSG00000162298	1209.97	0.707339	0.120567	5.86675	4.44426e-09	5.97109e-08	SYVN1
ENSG00000149269	247.701	1.19015	0.202933	5.86477	4.49768e-09	6.03781e-08	PAK1
ENSG00000285238	19.8127	7.69558	1.31257	5.86299	4.54604e-09	6.09762e-08	AC006064.6
ENSG00000132589	2124.04	0.503022	0.0858211	5.86129	4.59299e-09	6.15544e-08	FLOT2
ENSG00000185101	42.0894	2.54193	0.433796	5.85972	4.63635e-09	6.20837e-08	ANO9
ENSG00000146232	382.497	0.832449	0.142077	5.85912	4.6533e-09	6.22146e-08	NFKBIE
ENSG00000161638	390.325	1.35161	0.230686	5.8591	4.65388e-09	6.22146e-08	ITGA5
ENSG00000159720	1162.34	0.856429	0.146228	5.85682	4.71825e-09	6.30226e-08	ATP6V0D1
ENSG00000119397	1029.88	-0.556836	0.0951212	-5.85396	4.80001e-09	6.40613e-08	CNTRL
ENSG00000077942	3270.1	-0.804779	0.137489	-5.85341	4.8159e-09	6.41569e-08	FBLN1
ENSG00000131471	41.2408	2.80603	0.479375	5.85352	4.81278e-09	6.41569e-08	AOC3
ENSG00000173726	12302.8	-0.443687	0.0758011	-5.8533	4.81917e-09	6.41569e-08	TOMM20
ENSG00000176124	397.748	-0.766787	0.13102	-5.85243	4.8444e-09	6.44393e-08	DLEU1
ENSG00000051128	361.624	1.1215	0.191641	5.85208	4.85457e-09	6.45211e-08	HOMER3
ENSG00000006715	1537.08	0.545573	0.0932661	5.84964	4.9265e-09	6.54229e-08	VPS41
ENSG00000277938	66.2419	1.82213	0.311589	5.84786	4.97923e-09	6.60684e-08	AL035252.3
ENSG00000085832	1518.05	-0.587472	0.100504	-5.84527	5.05758e-09	6.70526e-08	EPS15
ENSG00000163923	617.459	-0.759292	0.129933	-5.84373	5.10462e-09	6.76204e-08	RPL39L
ENSG00000237357	161.091	1.12366	0.192326	5.84249	5.14267e-09	6.80682e-08	BX088651.4
ENSG00000084070	1230.85	-0.6028	0.103197	-5.84124	5.18152e-09	6.85259e-08	SMAP2
ENSG00000112667	1714.11	-0.814748	0.139493	-5.84078	5.19583e-09	6.86033e-08	DNPH1
ENSG00000149150	476.958	-1.42757	0.244414	-5.84077	5.19592e-09	6.86033e-08	SLC43A1
ENSG00000006652	2441.28	-0.514034	0.0880441	-5.83837	5.27154e-09	6.93229e-08	IFRD1
ENSG00000164362	425.374	-0.851192	0.145793	-5.83835	5.27203e-09	6.93229e-08	TERT
ENSG00000172379	1079.42	0.633726	0.108541	5.83857	5.26503e-09	6.93229e-08	ARNT2
ENSG00000197044	325.898	-0.988859	0.169359	-5.83882	5.25706e-09	6.93229e-08	ZNF441
ENSG00000237149	137.38	1.2345	0.211445	5.83841	5.27027e-09	6.93229e-08	ZNF503-AS2
ENSG00000142303	341.177	1.25033	0.214298	5.83452	5.39444e-09	7.08164e-08	ADAMTS10
ENSG00000270127	72.2644	1.74809	0.299604	5.83465	5.39022e-09	7.08164e-08	AC027020.2
ENSG00000185909	789.424	0.716215	0.12277	5.83378	5.41869e-09	7.10765e-08	KLHDC8B
ENSG00000188848	571.068	-1.11055	0.190388	-5.83309	5.44109e-09	7.1312e-08	BEND4
ENSG00000167578	169.35	-1.16571	0.199954	-5.8299	5.54609e-09	7.26288e-08	RAB4B
ENSG00000158079	822.521	-0.633202	0.108654	-5.82768	5.62043e-09	7.35424e-08	PTPDC1
ENSG00000234336	23.3697	5.46973	0.938696	5.82695	5.64508e-09	7.38047e-08	JAZF1-AS1
ENSG00000162654	33.4283	2.92068	0.501384	5.82523	5.7034e-09	7.45064e-08	GBP4
ENSG00000151012	1237.61	-1.03679	0.177991	-5.82495	5.71295e-09	7.45705e-08	SLC7A11
ENSG00000196636	450.771	-0.745196	0.12796	-5.82366	5.75729e-09	7.50881e-08	SDHAF3
ENSG00000064961	1690.55	-0.801949	0.137723	-5.82293	5.78232e-09	7.53534e-08	HMG20B
ENSG00000137331	471.924	0.832767	0.143026	5.8225	5.79724e-09	7.54864e-08	IER3
ENSG00000125648	1776.9	-0.551266	0.0946834	-5.8222	5.8077e-09	7.55613e-08	SLC25A23
ENSG00000100359	2723.75	-0.739252	0.127007	-5.82056	5.86511e-09	7.62464e-08	SGSM3
ENSG00000185168	36.3636	2.88515	0.495756	5.8197	5.89529e-09	7.65767e-08	LINC00482
ENSG00000008710	12272.1	-0.762315	0.130995	-5.81942	5.90514e-09	7.66426e-08	PKD1
ENSG00000115155	169.973	1.90839	0.327987	5.81849	5.93814e-09	7.70086e-08	OTOF
ENSG00000267469	209.215	-1.03702	0.178258	-5.8175	5.9736e-09	7.74059e-08	AC005944.1
ENSG00000123901	24.2488	4.05914	0.697932	5.81596	6.02878e-09	7.80579e-08	GPR83
ENSG00000101166	2596.63	-0.49654	0.085425	-5.81258	6.15187e-09	7.95874e-08	PRELID3B
ENSG00000141447	721.176	-0.84163	0.144807	-5.81207	6.17038e-09	7.97221e-08	OSBPL1A
ENSG00000174500	18.8385	7.63509	1.31367	5.81202	6.17222e-09	7.97221e-08	GCSAM
ENSG00000173905	2253.41	-0.466582	0.0803007	-5.81043	6.23116e-09	8.039e-08	GOLIM4
ENSG00000243155	82.5991	1.51356	0.260493	5.81036	6.23396e-09	8.039e-08	AL162431.2
ENSG00000178980	654.618	0.708339	0.121973	5.80735	6.3471e-09	8.17833e-08	SELENOW
ENSG00000227500	628.333	-0.898107	0.154791	-5.80207	6.54994e-09	8.43291e-08	SCAMP4
ENSG00000099942	5462.66	-0.602747	0.103915	-5.8004	6.61551e-09	8.5105e-08	CRKL
ENSG00000143631	110.083	1.40296	0.241948	5.79862	6.68641e-09	8.59482e-08	FLG
ENSG00000125637	72.9471	1.96109	0.338216	5.79835	6.6972e-09	8.60179e-08	PSD4
ENSG00000168811	48.5212	-2.21577	0.382221	-5.7971	6.74722e-09	8.65911e-08	IL12A
ENSG00000123240	1093.97	0.741712	0.127954	5.79671	6.76277e-09	8.66521e-08	OPTN
ENSG00000213719	2853.01	-0.552858	0.0953732	-5.79679	6.75977e-09	8.66521e-08	CLIC1
ENSG00000137312	5167.48	0.487557	0.0841195	5.796	6.79155e-09	8.69513e-08	FLOT1
ENSG00000180263	366.798	-0.813234	0.14033	-5.79515	6.8261e-09	8.7324e-08	FGD6
ENSG00000145990	1040.03	-0.959913	0.165662	-5.7944	6.85666e-09	8.76451e-08	GFOD1
ENSG00000149289	24.8221	5.57306	0.961923	5.79366	6.88681e-09	8.79603e-08	ZC3H12C
ENSG00000249196	23.8348	5.51159	0.951435	5.79292	6.91714e-09	8.82775e-08	TMEM132D-AS1
ENSG00000081320	312.049	-0.94783	0.163727	-5.78907	7.07753e-09	9.02526e-08	STK17B
ENSG00000197386	2500.47	-0.448724	0.0775652	-5.78512	7.24598e-09	9.23272e-08	HTT
ENSG00000167114	931.926	0.716325	0.123885	5.78218	7.37382e-09	9.38269e-08	SLC27A4
ENSG00000256028	471.292	0.78416	0.135618	5.78215	7.37537e-09	9.38269e-08	AC026362.1
ENSG00000242802	1398.34	0.56369	0.0975057	5.7811	7.42148e-09	9.43387e-08	AP5Z1
ENSG00000180787	267.996	1.06181	0.183714	5.77967	7.4849e-09	9.50695e-08	ZFP3
ENSG00000168546	755.002	-0.971025	0.16806	-5.77786	7.56554e-09	9.60177e-08	GFRA2
ENSG00000171310	612.193	-0.796756	0.137984	-5.77427	7.72861e-09	9.80098e-08	CHST11
ENSG00000140526	3817.85	0.48592	0.0841652	5.77341	7.76837e-09	9.84362e-08	ABHD2
ENSG00000188372	169.595	-1.78294	0.308842	-5.773	7.7873e-09	9.85981e-08	ZP3
ENSG00000157927	1097.27	-0.643831	0.111548	-5.7718	7.84285e-09	9.92232e-08	RADIL
ENSG00000130066	234.169	-1.11241	0.192738	-5.77159	7.85258e-09	9.92681e-08	SAT1
ENSG00000242779	171.705	1.08297	0.187748	5.76821	8.01189e-09	1.01202e-07	ZNF702P
ENSG00000138175	1290.03	-0.549985	0.0953597	-5.76748	8.04646e-09	1.01559e-07	ARL3
ENSG00000171067	764.921	-0.663338	0.115078	-5.76423	8.20298e-09	1.03372e-07	C11orf24
ENSG00000280916	32.9855	2.88277	0.500105	5.76434	8.19774e-09	1.03372e-07	FOXCUT
ENSG00000251602	100.389	1.67932	0.291431	5.76234	8.29565e-09	1.04457e-07	AL928654.1
ENSG00000203772	177.174	1.32531	0.230077	5.7603	8.39664e-09	1.05646e-07	SPRN
ENSG00000170191	514.436	-0.802532	0.139341	-5.75947	8.43768e-09	1.06079e-07	NANP
ENSG00000114021	895.369	-0.593633	0.103101	-5.75777	8.52316e-09	1.06986e-07	NIT2
ENSG00000243156	1435.36	-0.638298	0.110856	-5.7579	8.51663e-09	1.06986e-07	MICAL3
ENSG00000253230	22.6943	5.01438	0.870915	5.7576	8.53186e-09	1.07012e-07	LINC00599
ENSG00000185875	484.787	0.804614	0.139766	5.75688	8.56822e-09	1.07384e-07	THNSL1
ENSG00000112039	537.443	-0.726918	0.126298	-5.75557	8.63507e-09	1.08137e-07	FANCE
ENSG00000087303	166.908	1.21327	0.210811	5.75526	8.65078e-09	1.08249e-07	NID2
ENSG00000169814	383.61	0.798318	0.138736	5.75421	8.7048e-09	1.08841e-07	BTD
ENSG00000122012	2927.79	-0.685699	0.119192	-5.7529	8.7724e-09	1.096e-07	SV2C
ENSG00000261684	134.615	1.25036	0.217376	5.75206	8.81599e-09	1.10059e-07	AC018362.1
ENSG00000139910	353.677	0.869056	0.151157	5.74937	8.95762e-09	1.1174e-07	NOVA1
ENSG00000178585	351.539	-0.937715	0.163114	-5.74882	8.98694e-09	1.12019e-07	CTNNBIP1
ENSG00000091137	23.0801	4.42852	0.770647	5.7465	9.11117e-09	1.13479e-07	SLC26A4
ENSG00000175216	9480.61	-0.432059	0.0751982	-5.7456	9.15966e-09	1.13995e-07	CKAP5
ENSG00000154359	356.863	-1.08004	0.188081	-5.7424	9.33462e-09	1.16082e-07	LONRF1
ENSG00000100711	975.465	-0.677481	0.117998	-5.74146	9.38657e-09	1.16638e-07	ZFYVE21
ENSG00000083812	276.778	0.993458	0.173078	5.73995	9.47029e-09	1.17496e-07	ZNF324
ENSG00000285554	28.1709	6.33918	1.10438	5.74006	9.46457e-09	1.17496e-07	AC242988.2
ENSG00000239887	859.612	-0.963846	0.167924	-5.73976	9.48101e-09	1.17538e-07	C1orf226
ENSG00000198722	1981.78	-0.514297	0.089608	-5.73941	9.50086e-09	1.17693e-07	UNC13B
ENSG00000257354	106.584	1.39482	0.243206	5.73514	9.74319e-09	1.20602e-07	AC048341.1
ENSG00000228727	113.496	-1.61699	0.282074	-5.7325	9.89629e-09	1.22403e-07	SAPCD1
ENSG00000126602	6059.21	-0.657775	0.114775	-5.731	9.98397e-09	1.23392e-07	TRAP1
ENSG00000079308	1364.35	0.791037	0.138121	5.72712	1.02151e-08	1.26152e-07	TNS1
ENSG00000081277	44.1178	2.33234	0.407281	5.72661	1.02458e-08	1.26434e-07	PKP1
ENSG00000101298	53.8404	2.01999	0.352856	5.72469	1.03621e-08	1.2777e-07	SNPH
ENSG00000248503	26.6771	-3.04309	0.531604	-5.72437	1.03821e-08	1.27918e-07	AL356235.1
ENSG00000165119	12276.7	-0.905411	0.158215	-5.72267	1.04861e-08	1.291e-07	HNRNPK
ENSG00000124134	26.1477	3.22828	0.564273	5.72113	1.05816e-08	1.30176e-07	KCNS1
ENSG00000188641	414.805	-1.01026	0.176632	-5.71955	1.06809e-08	1.31292e-07	DPYD
ENSG00000213920	338.117	0.921849	0.161179	5.71942	1.06886e-08	1.31292e-07	MDP1
ENSG00000116016	80.9216	2.11013	0.368983	5.71878	1.07291e-08	1.31688e-07	EPAS1
ENSG00000086598	5472.78	0.429952	0.0752143	5.71636	1.08833e-08	1.33478e-07	TMED2
ENSG00000105379	1062.54	-0.625093	0.109426	-5.71247	1.11347e-08	1.36457e-07	ETFB
ENSG00000114331	1516.18	-0.517175	0.0905365	-5.71234	1.11435e-08	1.36461e-07	ACAP2
ENSG00000279232	706.834	-0.621817	0.108893	-5.71037	1.1273e-08	1.37942e-07	AC008522.1
ENSG00000108592	1360.32	0.694989	0.121756	5.70807	1.14266e-08	1.39715e-07	FTSJ3
ENSG00000133812	1410.19	-0.677717	0.118754	-5.70688	1.15065e-08	1.40585e-07	SBF2
ENSG00000138594	1623.85	-0.574565	0.100693	-5.70613	1.15575e-08	1.411e-07	TMOD3
ENSG00000163961	1185.73	-0.626239	0.109832	-5.70177	1.18566e-08	1.44642e-07	RNF168
ENSG00000125676	2714.13	-0.476938	0.0836727	-5.70004	1.19783e-08	1.46015e-07	THOC2
ENSG00000224914	334.377	0.920271	0.161492	5.69854	1.20837e-08	1.47188e-07	LINC00863
ENSG00000087586	1945.24	-0.555839	0.0975506	-5.69795	1.21254e-08	1.47584e-07	AURKA
ENSG00000137106	1788.24	-0.736906	0.129335	-5.69764	1.2148e-08	1.47635e-07	GRHPR
ENSG00000144891	263.763	-0.931232	0.16344	-5.69771	1.2143e-08	1.47635e-07	AGTR1
ENSG00000044446	494.962	-0.773189	0.135719	-5.697	1.21933e-08	1.48073e-07	PHKA2
ENSG00000185963	2594.13	0.509199	0.089407	5.69529	1.23161e-08	1.49452e-07	BICD2
ENSG00000139428	1764.97	-0.498459	0.0875641	-5.6925	1.25193e-08	1.51803e-07	MMAB
ENSG00000169604	596.762	0.829035	0.145722	5.68917	1.2766e-08	1.54677e-07	ANTXR1
ENSG00000071626	6215.62	-0.450225	0.0791403	-5.68895	1.27822e-08	1.54756e-07	DAZAP1
ENSG00000149231	2781.26	-0.46859	0.0823956	-5.68707	1.29235e-08	1.56349e-07	CCDC82
ENSG00000115568	1292.03	0.652125	0.114671	5.68694	1.29333e-08	1.5635e-07	ZNF142
ENSG00000178896	1038.93	0.616278	0.1084	5.68522	1.30645e-08	1.57782e-07	EXOSC4
ENSG00000183496	2375.85	0.610748	0.107429	5.68513	1.30714e-08	1.57782e-07	MEX3B
ENSG00000117724	11766	-0.412691	0.072606	-5.68398	1.31597e-08	1.58728e-07	CENPF
ENSG00000244560	98.6219	-1.33505	0.234885	-5.68385	1.31699e-08	1.58732e-07	AC004890.2
ENSG00000256043	75.3506	1.5944	0.280554	5.68305	1.32315e-08	1.59354e-07	CTSO
ENSG00000106415	2296.78	-0.499563	0.0879425	-5.68056	1.34256e-08	1.6157e-07	GLCCI1
ENSG00000182050	1178.38	-0.61468	0.108219	-5.67995	1.34736e-08	1.62026e-07	MGAT4C
ENSG00000105357	80.0967	2.20272	0.387914	5.67837	1.35987e-08	1.63408e-07	MYH14
ENSG00000168297	837.11	-0.828663	0.145958	-5.67742	1.36738e-08	1.64066e-07	PXK
ENSG00000274270	91.3122	1.61171	0.283881	5.67743	1.36732e-08	1.64066e-07	AL137060.1
ENSG00000248927	36.1448	2.66015	0.468587	5.67695	1.37115e-08	1.64394e-07	AC114284.1
ENSG00000088340	98.3733	-2.68103	0.472393	-5.67543	1.38343e-08	1.65743e-07	FER1L4
ENSG00000167553	172.432	1.03193	0.181851	5.67461	1.39004e-08	1.6641e-07	TUBA1C
ENSG00000139405	596.217	-0.746158	0.131587	-5.67047	1.42409e-08	1.7036e-07	RITA1
ENSG00000104142	696.133	0.882393	0.155722	5.66645	1.45784e-08	1.74267e-07	VPS18
ENSG00000136854	3994.1	-0.538105	0.0949702	-5.66604	1.46138e-08	1.74561e-07	STXBP1
ENSG00000122643	1135.33	-0.572131	0.100984	-5.66553	1.46568e-08	1.74943e-07	NT5C3A
ENSG00000205236	22.7369	-4.58074	0.808726	-5.66415	1.47755e-08	1.7623e-07	AC105052.1
ENSG00000133706	8038.63	-0.50749	0.0896009	-5.6639	1.47971e-08	1.76356e-07	LARS
ENSG00000166831	411.035	-0.755829	0.13357	-5.65866	1.52564e-08	1.81695e-07	RBPMS2
ENSG00000124217	339.733	0.819482	0.144832	5.65814	1.53025e-08	1.82077e-07	MOCS3
ENSG00000164898	678.452	-0.843883	0.149148	-5.65804	1.53111e-08	1.82077e-07	FMC1
ENSG00000172667	607.428	-0.70863	0.125316	-5.65477	1.56059e-08	1.85444e-07	ZMAT3
ENSG00000225988	295.816	0.967536	0.171232	5.65043	1.6005e-08	1.90046e-07	LAMP5-AS1
ENSG00000164105	927.086	-0.606366	0.107353	-5.64836	1.61984e-08	1.92201e-07	SAP30
ENSG00000164951	547.493	-0.822947	0.145825	-5.64338	1.6674e-08	1.97697e-07	PDP1
ENSG00000143315	630.813	0.826948	0.146539	5.64321	1.6691e-08	1.97753e-07	PIGM
ENSG00000127616	13837.2	-0.431316	0.076449	-5.64188	1.68208e-08	1.99143e-07	SMARCA4
ENSG00000134333	1255.45	0.651317	0.115516	5.63833	1.71703e-08	2.03131e-07	LDHA
ENSG00000187164	30.6521	2.69545	0.478399	5.6343	1.75766e-08	2.07784e-07	SHTN1
ENSG00000102699	325.674	0.820455	0.145688	5.63159	1.78553e-08	2.10924e-07	PARP4
ENSG00000181450	615.554	-0.797393	0.141651	-5.62927	1.80972e-08	2.13624e-07	ZNF678
ENSG00000182621	885.684	-0.746607	0.132662	-5.6279	1.82416e-08	2.15171e-07	PLCB1
ENSG00000140479	714.9	-0.844631	0.150091	-5.62747	1.82876e-08	2.15554e-07	PCSK6
ENSG00000205918	1082.4	0.643515	0.114386	5.62582	1.84625e-08	2.17456e-07	PDPK2P
ENSG00000066651	737.506	-0.700792	0.124578	-5.62531	1.8518e-08	2.1795e-07	TRMT11
ENSG00000063015	904.775	-0.578946	0.102935	-5.62437	1.86191e-08	2.18883e-07	SEZ6
ENSG00000166482	234.458	1.02815	0.182805	5.62432	1.86245e-08	2.18883e-07	MFAP4
ENSG00000140332	1783.52	0.556975	0.0990411	5.62368	1.86937e-08	2.19535e-07	TLE3
ENSG00000167996	21478.2	-0.501258	0.0891489	-5.6227	1.87993e-08	2.20613e-07	FTH1
ENSG00000197603	847.919	0.575356	0.102343	5.62183	1.88948e-08	2.21572e-07	CPLANE1
ENSG00000167100	950.862	0.59653	0.106154	5.61948	1.91536e-08	2.24443e-07	SAMD14
ENSG00000171722	152.178	-1.3927	0.247847	-5.61922	1.91823e-08	2.24615e-07	SPATA46
ENSG00000102100	509.35	0.841924	0.149844	5.61866	1.92448e-08	2.25183e-07	SLC35A2
ENSG00000061987	958.933	-0.570424	0.101673	-5.61037	2.01896e-08	2.35988e-07	MON2
ENSG00000196305	9182.86	-0.500547	0.0892193	-5.6103	2.01977e-08	2.35988e-07	IARS
ENSG00000104133	1572.53	-0.594153	0.105937	-5.60853	2.0405e-08	2.38236e-07	SPG11
ENSG00000156650	957.694	0.829529	0.147915	5.60816	2.04491e-08	2.38578e-07	KAT6B
ENSG00000257242	89.0205	1.57571	0.281019	5.60713	2.05707e-08	2.39822e-07	LINC01619
ENSG00000088826	215.864	0.911716	0.16262	5.60642	2.06555e-08	2.40461e-07	SMOX
ENSG00000275740	92.4917	1.43388	0.255756	5.60642	2.06549e-08	2.40461e-07	AC091959.3
ENSG00000182718	10682.9	-0.471912	0.0841804	-5.60596	2.07103e-08	2.40925e-07	ANXA2
ENSG00000162959	1268.82	-0.572522	0.102132	-5.60569	2.07431e-08	2.41131e-07	MEMO1
ENSG00000189410	138.478	-1.82729	0.326021	-5.60481	2.08484e-08	2.4218e-07	SH2D5
ENSG00000132016	128.077	1.35002	0.240901	5.60405	2.09402e-08	2.4307e-07	C19orf57
ENSG00000128482	231.946	1.07393	0.19168	5.60274	2.10991e-08	2.44738e-07	RNF112
ENSG00000116661	76.7987	1.83569	0.327682	5.60206	2.1182e-08	2.45522e-07	FBXO2
ENSG00000117519	2303.53	0.447469	0.0799575	5.59633	2.18932e-08	2.53582e-07	CNN3
ENSG00000153904	2641.83	-0.618257	0.110487	-5.59573	2.1969e-08	2.54276e-07	DDAH1
ENSG00000103353	2810.74	0.605998	0.10831	5.59505	2.20558e-08	2.54921e-07	UBFD1
ENSG00000116221	2859.08	-0.51128	0.0913809	-5.59504	2.20565e-08	2.54921e-07	MRPL37
ENSG00000138688	1329.31	-0.559652	0.100057	-5.59333	2.22758e-08	2.57085e-07	KIAA1109
ENSG00000168438	1969.22	-0.534126	0.0954924	-5.59339	2.22678e-08	2.57085e-07	CDC40
ENSG00000100802	502.796	-0.850098	0.151997	-5.59286	2.23361e-08	2.57595e-07	C14orf93
ENSG00000235859	90.2096	-1.49909	0.268216	-5.5891	2.28253e-08	2.63048e-07	AC006978.1
ENSG00000279692	87.8702	1.44304	0.258227	5.58826	2.29352e-08	2.64125e-07	AC110285.7
ENSG00000132485	2997.03	0.519137	0.0929261	5.58656	2.31618e-08	2.66543e-07	ZRANB2
ENSG00000205593	187.015	1.22571	0.219607	5.58137	2.38636e-08	2.74423e-07	DENND6B
ENSG00000176840	110.532	1.42368	0.25543	5.57368	2.49418e-08	2.86616e-07	MIR7-3HG
ENSG00000176209	568.489	-0.79587	0.142799	-5.57337	2.49862e-08	2.86921e-07	SMIM19
ENSG00000123607	450.677	-0.80499	0.144441	-5.57312	2.50213e-08	2.87118e-07	TTC21B
ENSG00000163558	1837.96	-0.667899	0.119901	-5.57043	2.54112e-08	2.91385e-07	PRKCI
ENSG00000163528	475.963	-0.743967	0.133565	-5.57009	2.54615e-08	2.91752e-07	CHCHD4
ENSG00000136830	1570.88	-0.693204	0.124466	-5.56943	2.55576e-08	2.92645e-07	FAM129B
ENSG00000260404	668.928	0.785236	0.141009	5.56871	2.56628e-08	2.9364e-07	AC110079.1
ENSG00000182700	113.281	-1.41507	0.254152	-5.5678	2.57969e-08	2.94964e-07	IGIP
ENSG00000123191	264.353	-0.861837	0.154801	-5.5674	2.58572e-08	2.95443e-07	ATP7B
ENSG00000139970	24.8756	6.14146	1.10326	5.56666	2.59669e-08	2.96485e-07	RTN1
ENSG00000164867	97.0031	1.50465	0.270338	5.5658	2.60958e-08	2.97745e-07	NOS3
ENSG00000168010	911.434	-1.10957	0.199389	-5.56482	2.62419e-08	2.99199e-07	ATG16L2
ENSG00000117600	5374.32	0.559843	0.100616	5.56418	2.63391e-08	3.00094e-07	PLPPR4
ENSG00000139668	1248.19	-0.600648	0.107954	-5.56394	2.63753e-08	3.00293e-07	WDFY2
ENSG00000136156	4015.93	0.532965	0.0957917	5.56379	2.63972e-08	3.00329e-07	ITM2B
ENSG00000197580	42.237	2.70434	0.486558	5.55811	2.72704e-08	3.10044e-07	BCO2
ENSG00000261455	561.856	-0.748846	0.134735	-5.55792	2.73006e-08	3.10167e-07	LINC01003
ENSG00000136161	123.937	1.36639	0.245869	5.5574	2.73826e-08	3.10659e-07	RCBTB2
ENSG00000255857	292.115	-0.835137	0.150272	-5.55749	2.73689e-08	3.10659e-07	PXN-AS1
ENSG00000186577	578.832	-0.820538	0.14767	-5.55658	2.75118e-08	3.11904e-07	SMIM29
ENSG00000152495	7094.35	0.444275	0.079979	5.55489	2.77784e-08	3.14704e-07	CAMK4
ENSG00000206561	99.9175	1.51846	0.273388	5.55422	2.78855e-08	3.15695e-07	COLQ
ENSG00000161091	1033.26	-0.568155	0.102312	-5.55317	2.80541e-08	3.17379e-07	MFSD12
ENSG00000213390	1173.22	-0.670726	0.120804	-5.55219	2.82109e-08	3.18929e-07	ARHGAP19
ENSG00000006377	381.376	-0.786225	0.141621	-5.55163	2.83022e-08	3.1951e-07	DLX6
ENSG00000151322	114.008	1.78487	0.321501	5.55168	2.82937e-08	3.1951e-07	NPAS3
ENSG00000177301	44.6693	2.185	0.393658	5.5505	2.84846e-08	3.21343e-07	KCNA2
ENSG00000229404	25.6579	3.28344	0.59169	5.54926	2.86888e-08	3.23419e-07	LINC00858
ENSG00000112599	76.5799	1.84242	0.332057	5.54849	2.88146e-08	3.24609e-07	GUCA1B
ENSG00000105516	360.548	-0.996417	0.179624	-5.54723	2.9023e-08	3.26728e-07	DBP
ENSG00000176095	2128.71	0.638962	0.115197	5.54668	2.91143e-08	3.27526e-07	IP6K1
ENSG00000164684	3756.65	-0.535919	0.0966327	-5.54594	2.92381e-08	3.28688e-07	ZNF704
ENSG00000162729	706.731	-1.16109	0.20944	-5.54377	2.96022e-08	3.32548e-07	IGSF8
ENSG00000120327	287.609	1.02194	0.184382	5.5425	2.98189e-08	3.34514e-07	PCDHB14
ENSG00000213462	306.736	-0.926403	0.167145	-5.54251	2.98171e-08	3.34514e-07	ERV3-1
ENSG00000115525	667.409	-0.763663	0.137802	-5.54175	2.99469e-08	3.35284e-07	ST3GAL5
ENSG00000142549	911.554	-0.692435	0.124944	-5.54196	2.99111e-08	3.35284e-07	IGLON5
ENSG00000197763	486.267	-0.742827	0.134043	-5.54173	2.99503e-08	3.35284e-07	TXNRD3
ENSG00000280789	1490.88	-0.698781	0.12621	-5.53667	3.08273e-08	3.44861e-07	PAGR1
ENSG00000101181	1241.71	0.563301	0.101808	5.533	3.14806e-08	3.51925e-07	MTG2
ENSG00000096060	3782.54	-0.456981	0.0825955	-5.53276	3.15227e-08	3.5215e-07	FKBP5
ENSG00000158715	459.725	-0.998007	0.180428	-5.53133	3.17806e-08	3.54784e-07	SLC45A3
ENSG00000176393	3216.25	-0.63373	0.114588	-5.53053	3.19264e-08	3.56163e-07	RNPEP
ENSG00000105339	1103.01	-1.05939	0.191708	-5.52607	3.27486e-08	3.65082e-07	DENND3
ENSG00000109674	478.28	-0.723886	0.13102	-5.52501	3.29472e-08	3.67041e-07	NEIL3
ENSG00000154059	516.819	-0.744054	0.134698	-5.52388	3.31595e-08	3.6915e-07	IMPACT
ENSG00000160716	3206.35	0.55417	0.100361	5.52176	3.35626e-08	3.73378e-07	CHRNB2
ENSG00000232860	107.455	1.49204	0.270286	5.52024	3.38541e-08	3.7636e-07	SMG7-AS1
ENSG00000179431	3148.62	0.494852	0.0896947	5.51707	3.44699e-08	3.82941e-07	FJX1
ENSG00000243678	13740.3	-0.558108	0.101249	-5.51223	3.54325e-08	3.93362e-07	NME2
ENSG00000242686	80.2147	1.64244	0.297971	5.51209	3.54596e-08	3.9339e-07	AC107464.1
ENSG00000182108	854.705	0.569103	0.103279	5.51036	3.5811e-08	3.97015e-07	DEXI
ENSG00000155846	558.642	-0.806993	0.146485	-5.50905	3.60778e-08	3.99697e-07	PPARGC1B
ENSG00000138376	506.534	-0.750814	0.136322	-5.50766	3.63636e-08	4.02584e-07	BARD1
ENSG00000125851	20.5975	4.88047	0.886583	5.50481	3.69573e-08	4.08875e-07	PCSK2
ENSG00000168461	136.932	1.37077	0.249066	5.50365	3.72003e-08	4.1128e-07	RAB31
ENSG00000129521	108.606	-1.6334	0.296797	-5.50344	3.72444e-08	4.11484e-07	EGLN3
ENSG00000143416	468.488	1.11415	0.202468	5.50286	3.73689e-08	4.12575e-07	SELENBP1
ENSG00000085382	1143.64	-0.561798	0.102102	-5.5023	3.7486e-08	4.13584e-07	HACE1
ENSG00000120963	1339.88	-0.564772	0.102651	-5.50189	3.75743e-08	4.14272e-07	ZNF706
ENSG00000197930	2820.64	-0.618614	0.112451	-5.50118	3.77265e-08	4.15666e-07	ERO1A
ENSG00000152192	57.8782	1.96301	0.356853	5.5009	3.77856e-08	4.16031e-07	POU4F1
ENSG00000137486	3762.64	0.450359	0.0818728	5.50072	3.78243e-08	4.16171e-07	ARRB1
ENSG00000204103	61.3506	1.7659	0.321052	5.50037	3.78986e-08	4.16703e-07	MAFB
ENSG00000114054	977.742	-0.73407	0.13347	-5.4999	3.80016e-08	4.17549e-07	PCCB
ENSG00000155052	231.278	1.16625	0.212172	5.49674	3.86883e-08	4.24804e-07	CNTNAP5
ENSG00000109854	1315	-0.639666	0.116384	-5.49617	3.88121e-08	4.25869e-07	HTATIP2
ENSG00000253368	132.571	-1.22587	0.223045	-5.49605	3.88384e-08	4.25869e-07	TRNP1
ENSG00000160321	603.121	0.78445	0.142748	5.49534	3.89949e-08	4.27293e-07	ZNF208
ENSG00000151224	23.9389	4.20164	0.764917	5.49293	3.9532e-08	4.32882e-07	MAT1A
ENSG00000103647	184.726	1.20283	0.219029	5.49164	3.98227e-08	4.35768e-07	CORO2B
ENSG00000126581	981.916	0.701993	0.127856	5.4905	4.00799e-08	4.38284e-07	BECN1
ENSG00000132781	689.611	0.609082	0.11095	5.4897	4.02607e-08	4.3996e-07	MUTYH
ENSG00000119950	1162.31	-0.611935	0.111543	-5.48609	4.10927e-08	4.48747e-07	MXI1
ENSG00000104774	1706.71	0.751001	0.136962	5.48328	4.17503e-08	4.55618e-07	MAN2B1
ENSG00000277268	71.4778	1.71875	0.313553	5.48151	4.21701e-08	4.59886e-07	LHX1-DT
ENSG00000071189	2802.33	0.453664	0.0827754	5.48066	4.23736e-08	4.61791e-07	SNX13
ENSG00000172349	25.2302	2.92241	0.533787	5.47485	4.3788e-08	4.76881e-07	IL16
ENSG00000023839	82.2801	1.50988	0.275924	5.47207	4.44797e-08	4.84087e-07	ABCC2
ENSG00000198890	1602.49	0.788334	0.144103	5.47064	4.48412e-08	4.8769e-07	PRMT6
ENSG00000156232	204.748	-0.9527	0.174153	-5.47048	4.48828e-08	4.87812e-07	WHAMM
ENSG00000154429	2026.69	-0.498925	0.0912192	-5.46952	4.51263e-08	4.90127e-07	CCSAP
ENSG00000109084	1282.75	-0.543846	0.0994924	-5.4662	4.59776e-08	4.99035e-07	TMEM97
ENSG00000133958	1912.94	-0.633398	0.115935	-5.46337	4.67179e-08	5.06726e-07	UNC79
ENSG00000122008	1648.35	-0.628558	0.115053	-5.46321	4.67613e-08	5.06855e-07	POLK
ENSG00000197905	446.412	-0.865651	0.158529	-5.46053	4.74723e-08	5.14214e-07	TEAD4
ENSG00000280138	164.746	-1.28898	0.236077	-5.46002	4.76088e-08	5.15345e-07	AC027290.2
ENSG00000227051	4466.56	0.425955	0.0780658	5.45636	4.85985e-08	5.25703e-07	C14orf132
ENSG00000170011	476.076	-0.925519	0.169648	-5.45551	4.88312e-08	5.27864e-07	MYRIP
ENSG00000008382	327.317	-0.759976	0.139327	-5.45462	4.90775e-08	5.30169e-07	MPND
ENSG00000224272	107.391	1.40505	0.257644	5.45344	4.94037e-08	5.33333e-07	AC131097.3
ENSG00000141750	446.845	-1.36751	0.250834	-5.45188	4.98404e-08	5.37687e-07	STAC2
ENSG00000206530	125.652	1.19748	0.219663	5.45143	4.9965e-08	5.38669e-07	CFAP44
ENSG00000160014	5494.05	-0.472197	0.086647	-5.44966	5.04653e-08	5.43697e-07	CALM3
ENSG00000129484	1474.16	-0.529945	0.0972635	-5.44854	5.07841e-08	5.46654e-07	PARP2
ENSG00000169432	1055.66	-0.6669	0.122402	-5.44846	5.08079e-08	5.46654e-07	SCN9A
ENSG00000168280	3193.99	-0.57408	0.105371	-5.44816	5.08926e-08	5.46955e-07	KIF5C
ENSG00000175575	349.686	-0.908782	0.166807	-5.44812	5.09041e-08	5.46955e-07	PAAF1
ENSG00000104067	81.7517	1.59673	0.293094	5.44784	5.09866e-08	5.47164e-07	TJP1
ENSG00000124766	8223.93	0.475528	0.0872878	5.44782	5.09918e-08	5.47164e-07	SOX4
ENSG00000226763	54.021	1.92987	0.354258	5.44764	5.10424e-08	5.47341e-07	SRRM5
ENSG00000047849	7338.78	-0.528196	0.0969709	-5.44696	5.12388e-08	5.49081e-07	MAP4
ENSG00000241163	135.773	1.09569	0.201198	5.4458	5.15723e-08	5.52285e-07	LINC00877
ENSG00000162407	55.1136	1.79654	0.329965	5.44464	5.19112e-08	5.55405e-07	PLPP3
ENSG00000250510	815.33	0.715906	0.13149	5.44456	5.19329e-08	5.55405e-07	GPR162
ENSG00000213145	642.365	0.837772	0.1539	5.44362	5.22098e-08	5.57995e-07	CRIP1
ENSG00000133433	994.72	-0.581855	0.106968	-5.43953	5.34222e-08	5.70572e-07	GSTT2B
ENSG00000139973	138.286	-1.17663	0.216418	-5.43685	5.42306e-08	5.7882e-07	SYT16
ENSG00000101938	23.8873	7.00526	1.2891	5.43424	5.50316e-08	5.8698e-07	CHRDL1
ENSG00000269837	226.358	1.20632	0.222022	5.43332	5.53143e-08	5.89603e-07	IPO5P1
ENSG00000180964	1132.45	0.580039	0.106761	5.43305	5.53974e-08	5.90096e-07	TCEAL8
ENSG00000168256	2170.29	0.540892	0.09957	5.43228	5.56396e-08	5.92283e-07	NKIRAS2
ENSG00000086289	48.8637	2.03909	0.375691	5.42757	5.71254e-08	6.07696e-07	EPDR1
ENSG00000147548	4729.29	-0.441652	0.0814019	-5.42557	5.77697e-08	6.14143e-07	NSD3
ENSG00000274922	33.8608	2.71	0.499523	5.42519	5.78938e-08	6.15055e-07	AL139384.1
ENSG00000164116	907.478	0.822914	0.151697	5.4247	5.80504e-08	6.1597e-07	GUCY1A1
ENSG00000167528	202.779	0.908609	0.167499	5.42457	5.8094e-08	6.1597e-07	ZNF641
ENSG00000214413	547.911	-0.675059	0.124445	-5.42457	5.80951e-08	6.1597e-07	BBIP1
ENSG00000130005	1095.41	-0.537612	0.0991174	-5.42399	5.82821e-08	6.17544e-07	GAMT
ENSG00000125166	3331.35	-0.441207	0.0813544	-5.42328	5.85167e-08	6.19307e-07	GOT2
ENSG00000170632	605.802	-0.709509	0.130827	-5.42325	5.85257e-08	6.19307e-07	ARMC10
ENSG00000116350	3308.51	-0.421929	0.0778138	-5.42229	5.88399e-08	6.21868e-07	SRSF4
ENSG00000130150	373.262	-0.73713	0.135945	-5.42227	5.88453e-08	6.21868e-07	MOSPD2
ENSG00000277534	43.9932	-1.98927	0.366916	-5.4216	5.90678e-08	6.23809e-07	AC007996.1
ENSG00000159248	48.4205	2.75735	0.508647	5.42095	5.92822e-08	6.25661e-07	GJD2
ENSG00000262477	5629.94	-0.435264	0.0802983	-5.42059	5.94026e-08	6.2652e-07	AC021224.1
ENSG00000253250	179.411	-1.03129	0.190266	-5.42025	5.95155e-08	6.27298e-07	C8orf88
ENSG00000132932	24.4983	4.08677	0.754027	5.41993	5.96229e-08	6.27605e-07	ATP8A2
ENSG00000134070	129.893	1.59231	0.293788	5.41994	5.96186e-08	6.27605e-07	IRAK2
ENSG00000186187	1315.81	0.568447	0.104888	5.41957	5.97411e-08	6.28438e-07	ZNRF1
ENSG00000170296	2139.14	0.496037	0.0915468	5.4184	6.01343e-08	6.32159e-07	GABARAP
ENSG00000187860	124.571	1.48987	0.274979	5.41815	6.02192e-08	6.32636e-07	CCDC157
ENSG00000151779	1953.17	-0.752579	0.138946	-5.41634	6.08326e-08	6.38663e-07	NBAS
ENSG00000119929	503.578	-0.782097	0.144449	-5.41435	6.15114e-08	6.45367e-07	CUTC
ENSG00000168077	741.788	0.614746	0.113629	5.4101	6.29885e-08	6.60432e-07	SCARA3
ENSG00000104081	613.681	2.27812	0.421163	5.40913	6.33318e-08	6.63598e-07	BMF
ENSG00000261609	728.809	-0.96133	0.177729	-5.40895	6.33959e-08	6.63836e-07	GAN
ENSG00000110651	4726.85	0.507487	0.0938571	5.40702	6.4083e-08	6.70593e-07	CD81
ENSG00000196208	2993.7	-0.649436	0.120131	-5.40604	6.44317e-08	6.73802e-07	GREB1
ENSG00000183049	1202.46	-0.592994	0.109716	-5.40481	6.4876e-08	6.77566e-07	CAMK1D
ENSG00000214967	95.5535	1.32767	0.245644	5.40485	6.48643e-08	6.77566e-07	NPIPA7
ENSG00000114850	2119.76	0.526862	0.097506	5.40337	6.5399e-08	6.82583e-07	SSR3
ENSG00000163872	3809.14	-0.48951	0.0906073	-5.40255	6.57008e-08	6.85288e-07	YEATS2
ENSG00000168394	533.329	0.931074	0.172344	5.40243	6.57442e-08	6.85295e-07	TAP1
ENSG00000171105	152.586	1.70157	0.315043	5.40108	6.62398e-08	6.90013e-07	INSR
ENSG00000136807	1551.33	0.52137	0.0965448	5.40029	6.65331e-08	6.92617e-07	CDK9
ENSG00000261613	498.974	0.776284	0.143766	5.39965	6.67719e-08	6.94653e-07	AC093525.6
ENSG00000101363	920.525	-0.565599	0.104774	-5.39829	6.72805e-08	6.99491e-07	MANBAL
ENSG00000099866	37.5679	2.17795	0.403634	5.39585	6.81997e-08	7.08587e-07	MADCAM1
ENSG00000006282	2029.1	0.640093	0.118637	5.39539	6.83764e-08	7.09964e-07	SPATA20
ENSG00000165246	400.38	0.789234	0.146353	5.39268	6.9415e-08	7.20282e-07	NLGN4Y
ENSG00000160256	860.596	-0.529926	0.0982768	-5.39218	6.96087e-08	7.21825e-07	FAM207A
ENSG00000101444	8214.99	-0.535808	0.0993706	-5.39202	6.9671e-08	7.22004e-07	AHCY
ENSG00000143365	54.5345	2.31196	0.428838	5.39123	6.99784e-08	7.24721e-07	RORC
ENSG00000169047	495.079	-0.841679	0.156172	-5.38943	7.06801e-08	7.31516e-07	IRS1
ENSG00000073670	369.264	-1.13947	0.211442	-5.38905	7.08317e-08	7.32613e-07	ADAM11
ENSG00000100614	1595.73	-0.50516	0.0937642	-5.38756	7.14204e-08	7.38226e-07	PPM1A
ENSG00000120279	125.088	-1.90285	0.35327	-5.38637	7.18939e-08	7.42641e-07	MYCT1
ENSG00000247033	109.79	1.20295	0.223363	5.38565	7.21847e-08	7.45165e-07	AC099508.1
ENSG00000156709	1606.19	-0.487616	0.0905498	-5.38506	7.24224e-08	7.47138e-07	AIFM1
ENSG00000188211	1800.93	-0.661027	0.12276	-5.38471	7.25617e-08	7.48095e-07	NCR3LG1
ENSG00000022567	428.477	0.701005	0.1302	5.38407	7.28206e-08	7.50282e-07	SLC45A4
ENSG00000175352	32.5542	2.39476	0.444895	5.38275	7.33551e-08	7.55303e-07	NRIP3
ENSG00000163590	352.852	-0.795822	0.147863	-5.38215	7.36014e-08	7.56867e-07	PPM1L
ENSG00000206503	5653.37	-0.587975	0.109245	-5.38217	7.35926e-08	7.56867e-07	HLA-A
ENSG00000105967	13.5676	7.1506	1.32872	5.38158	7.38335e-08	7.58768e-07	TFEC
ENSG00000112983	891.677	0.599774	0.11148	5.38008	7.44521e-08	7.64635e-07	BRD8
ENSG00000130749	1365.66	0.603479	0.112189	5.37911	7.4854e-08	7.68271e-07	AC008755.1
ENSG00000177103	128.532	1.41926	0.264098	5.37398	7.70176e-08	7.89972e-07	DSCAML1
ENSG00000215270	114.687	1.21632	0.226345	5.37373	7.71237e-08	7.90554e-07	AP000523.1
ENSG00000145703	82.1201	-1.48947	0.277213	-5.37303	7.74239e-08	7.93125e-07	IQGAP2
ENSG00000182732	30.5083	2.83335	0.527394	5.37237	7.77088e-08	7.95388e-07	RGS6
ENSG00000204104	308.616	0.897601	0.16708	5.37229	7.77439e-08	7.95388e-07	TRAF3IP1
ENSG00000102189	676.218	-0.618098	0.115058	-5.37205	7.78485e-08	7.9595e-07	EEA1
ENSG00000095321	675.256	-0.96574	0.179805	-5.37105	7.82797e-08	7.99849e-07	CRAT
ENSG00000147364	550.187	0.623353	0.116069	5.37053	7.85053e-08	8.01643e-07	FBXO25
ENSG00000175899	13.8921	7.19376	1.34006	5.36824	7.95087e-08	8.11373e-07	A2M
ENSG00000123124	535.308	-0.670794	0.124973	-5.3675	7.98375e-08	8.1421e-07	WWP1
ENSG00000240053	419.042	0.776234	0.144691	5.36475	8.10606e-08	8.26159e-07	LY6G5B
ENSG00000125726	21.8165	6.86367	1.27992	5.36256	8.205e-08	8.35712e-07	CD70
ENSG00000165914	680.422	-0.657034	0.122539	-5.36185	8.23729e-08	8.38135e-07	TTC7B
ENSG00000263753	428.604	0.73737	0.137523	5.36181	8.23924e-08	8.38135e-07	LINC00667
ENSG00000165606	409.828	0.689548	0.128626	5.36089	8.28108e-08	8.41857e-07	DRGX
ENSG00000235023	56.7718	1.89883	0.354219	5.3606	8.29468e-08	8.42706e-07	AP001626.1
ENSG00000073464	13.1616	7.11177	1.32675	5.36031	8.3079e-08	8.43515e-07	CLCN4
ENSG00000261888	36.7765	2.60224	0.485492	5.36001	8.32186e-08	8.44398e-07	AC144831.1
ENSG00000181215	107.083	1.49143	0.278272	5.3596	8.34053e-08	8.45757e-07	C4orf50
ENSG00000167862	509.357	-0.726869	0.135654	-5.35826	8.40281e-08	8.51535e-07	MRPL58
ENSG00000224660	1094.29	0.529034	0.0987376	5.35798	8.41597e-08	8.5233e-07	SH3BP5-AS1
ENSG00000180592	679.771	-0.690994	0.128999	-5.35657	8.48159e-08	8.58433e-07	SKIDA1
ENSG00000182670	3950.55	-0.415089	0.0774934	-5.35644	8.48785e-08	8.58525e-07	TTC3
ENSG00000170348	3609.8	0.451272	0.0842523	5.3562	8.49896e-08	8.59107e-07	TMED10
ENSG00000101190	275.22	-1.03462	0.193218	-5.35466	8.57184e-08	8.65929e-07	TCFL5
ENSG00000263585	398.422	-0.842782	0.157398	-5.35445	8.58147e-08	8.66356e-07	AC145207.4
ENSG00000184349	509.509	-0.663387	0.123904	-5.35402	8.60208e-08	8.6789e-07	EFNA5
ENSG00000167995	2785.46	-0.592621	0.110693	-5.35375	8.61492e-08	8.6864e-07	BEST1
ENSG00000177875	59.6767	1.73619	0.324457	5.35105	8.74475e-08	8.81177e-07	CCDC184
ENSG00000253320	125.545	-1.2969	0.242408	-5.35006	8.79256e-08	8.85437e-07	AZIN1-AS1
ENSG00000095370	738.594	-0.751138	0.140404	-5.34984	8.8033e-08	8.85964e-07	SH2D3C
ENSG00000162650	722.104	0.691413	0.129332	5.34601	8.99142e-08	9.03761e-07	ATXN7L2
ENSG00000188636	1044.69	0.543965	0.10175	5.3461	8.98717e-08	9.03761e-07	RTL6
ENSG00000113196	7240.09	0.48196	0.0901973	5.3434	9.12199e-08	9.16312e-07	HAND1
ENSG00000117479	918.205	-0.564	0.105555	-5.34318	9.13283e-08	9.16826e-07	SLC19A2
ENSG00000065978	42768.6	-0.435126	0.0814449	-5.34257	9.16359e-08	9.19339e-07	YBX1
ENSG00000181418	1144.72	-0.59055	0.110543	-5.34225	9.17998e-08	9.20408e-07	DDN
ENSG00000107960	618.365	-0.663248	0.124162	-5.34178	9.20404e-08	9.22243e-07	STN1
ENSG00000133606	3368.89	0.568166	0.106384	5.3407	9.25892e-08	9.27163e-07	MKRN1
ENSG00000159231	105.783	-1.26784	0.237433	-5.33978	9.30576e-08	9.31273e-07	CBR3
ENSG00000124749	29.6052	3.03799	0.569094	5.33829	9.38274e-08	9.38391e-07	COL21A1
ENSG00000163349	1478.36	-0.578677	0.108428	-5.33696	9.45179e-08	9.44708e-07	HIPK1
ENSG00000187045	19.9612	3.96596	0.743208	5.33627	9.48771e-08	9.47707e-07	TMPRSS6
ENSG00000255302	3227.55	0.692978	0.129872	5.33587	9.50882e-08	9.49225e-07	EID1
ENSG00000173269	36.6063	2.75208	0.51615	5.33194	9.71679e-08	9.69383e-07	MMRN2
ENSG00000138111	861.017	-0.543407	0.101918	-5.33183	9.72289e-08	9.69388e-07	MFSD13A
ENSG00000179406	249.026	0.998434	0.187328	5.32986	9.82872e-08	9.79331e-07	LINC00174
ENSG00000126216	1814.04	-0.440353	0.0826475	-5.32808	9.92553e-08	9.88363e-07	TUBGCP3
ENSG00000116906	2109.58	-0.46433	0.0871776	-5.32625	1.00261e-07	9.97756e-07	GNPAT
ENSG00000140545	906.083	-0.926267	0.174018	-5.32284	1.0216e-07	1.01603e-06	MFGE8
ENSG00000136827	1080.97	0.600019	0.112737	5.32229	1.02467e-07	1.01845e-06	TOR1A
ENSG00000077463	858.009	0.559739	0.105223	5.31953	1.04034e-07	1.03338e-06	SIRT6
ENSG00000143801	355.939	0.714043	0.134253	5.31862	1.04559e-07	1.03796e-06	PSEN2
ENSG00000170365	519.745	-0.709853	0.133479	-5.31807	1.04872e-07	1.04042e-06	SMAD1
ENSG00000105383	44.0402	2.02842	0.381457	5.31757	1.0516e-07	1.04263e-06	CD33
ENSG00000224940	4646.97	0.517149	0.0972651	5.31691	1.05547e-07	1.04582e-06	PRRT4
ENSG00000123552	744.051	-0.749751	0.141031	-5.31623	1.0594e-07	1.04842e-06	USP45
ENSG00000221866	528.855	-1.33387	0.250903	-5.31626	1.05919e-07	1.04842e-06	PLXNA4
ENSG00000188993	18.948	3.86469	0.727011	5.31586	1.06156e-07	1.04991e-06	LRRC66
ENSG00000165507	83.5603	1.68475	0.317002	5.31462	1.06879e-07	1.05641e-06	DEPP1
ENSG00000276337	51.2171	-1.7636	0.331872	-5.31409	1.07192e-07	1.05885e-06	AC105429.1
ENSG00000109133	3646.45	0.579811	0.109123	5.31336	1.07623e-07	1.06209e-06	TMEM33
ENSG00000243147	1340.79	-0.484239	0.091137	-5.31331	1.07652e-07	1.06209e-06	MRPL33
ENSG00000132329	882.171	-0.697713	0.131351	-5.31181	1.08543e-07	1.07022e-06	RAMP1
ENSG00000100714	4730.61	-0.541873	0.102027	-5.31107	1.08982e-07	1.07389e-06	MTHFD1
ENSG00000131409	478.422	0.887465	0.167212	5.30743	1.11181e-07	1.09488e-06	LRRC4B
ENSG00000060566	37.5738	2.14213	0.403961	5.30282	1.14027e-07	1.12223e-06	CREB3L3
ENSG00000085831	506.076	-0.889301	0.168033	-5.29242	1.20708e-07	1.18725e-06	TTC39A
ENSG00000143595	197.644	0.952066	0.179944	5.29089	1.21724e-07	1.19651e-06	AQP10
ENSG00000268606	529.509	0.96006	0.181485	5.29002	1.22304e-07	1.20147e-06	MAGEA2
ENSG00000074266	1035.65	-0.50852	0.0961529	-5.28867	1.23211e-07	1.20964e-06	EED
ENSG00000088899	707.015	-0.954239	0.180448	-5.28817	1.23547e-07	1.2122e-06	LZTS3
ENSG00000280061	256.559	-0.918485	0.173702	-5.28769	1.23868e-07	1.21461e-06	AC011504.1
ENSG00000258441	427.992	0.897957	0.169833	5.2873	1.24134e-07	1.21647e-06	LINC00641
ENSG00000008283	4126.76	0.90278	0.170792	5.28583	1.25134e-07	1.22552e-06	CYB561
ENSG00000153902	30.12	2.5058	0.474106	5.28531	1.25489e-07	1.22825e-06	LGI4
ENSG00000011143	792.179	0.571921	0.108219	5.28486	1.25799e-07	1.23053e-06	MKS1
ENSG00000143320	2562.52	2.36663	0.447919	5.28362	1.26656e-07	1.23816e-06	CRABP2
ENSG00000103671	608.979	0.602538	0.114055	5.28286	1.27182e-07	1.24255e-06	TRIP4
ENSG00000100979	512.583	-0.973361	0.184286	-5.28179	1.27927e-07	1.24906e-06	PLTP
ENSG00000126467	33.0871	-2.63465	0.498897	-5.28095	1.28517e-07	1.25406e-06	TSKS
ENSG00000164403	247.656	0.926896	0.175525	5.28072	1.28677e-07	1.25486e-06	SHROOM1
ENSG00000104679	719.327	0.696053	0.131815	5.28055	1.288e-07	1.25529e-06	R3HCC1
ENSG00000173272	1071.39	-0.628192	0.11902	-5.27803	1.30578e-07	1.27185e-06	MZT2A
ENSG00000050628	135.856	1.42551	0.270122	5.27729	1.31109e-07	1.27624e-06	PTGER3
ENSG00000018699	678.331	-0.573341	0.108657	-5.27659	1.3161e-07	1.28034e-06	TTC27
ENSG00000119640	214.647	-0.924342	0.175206	-5.27575	1.32217e-07	1.28547e-06	ACYP1
ENSG00000129467	192.946	1.19907	0.227418	5.27256	1.34537e-07	1.30723e-06	ADCY4
ENSG00000237594	58.4395	-1.93314	0.366691	-5.27183	1.35067e-07	1.31159e-06	AP000251.1
ENSG00000186666	412.733	0.745111	0.141365	5.27085	1.35797e-07	1.31788e-06	BCDIN3D
ENSG00000034053	1938.58	-0.539666	0.102393	-5.27054	1.36024e-07	1.31929e-06	APBA2
ENSG00000165288	1371.92	-0.53214	0.100991	-5.26918	1.37036e-07	1.3283e-06	BRWD3
ENSG00000092051	4126.36	0.589079	0.111805	5.26882	1.37306e-07	1.33011e-06	JPH4
ENSG00000243056	98.1228	-1.84823	0.350928	-5.26669	1.38906e-07	1.3448e-06	EIF4EBP3
ENSG00000142949	4415.36	-0.941804	0.178874	-5.26518	1.40054e-07	1.35509e-06	PTPRF
ENSG00000165861	491.809	0.722515	0.137315	5.26173	1.42709e-07	1.37995e-06	ZFYVE1
ENSG00000006327	361.381	-1.00457	0.191058	-5.25795	1.45668e-07	1.40772e-06	TNFRSF12A
ENSG00000115310	7883.11	-0.442579	0.0842009	-5.25622	1.47046e-07	1.42018e-06	RTN4
ENSG00000214595	7075.37	-0.435728	0.0829031	-5.25588	1.47322e-07	1.42199e-06	EML6
ENSG00000156398	305.019	1.19823	0.228012	5.25512	1.4793e-07	1.42699e-06	SFXN2
ENSG00000152503	549.65	0.747516	0.142267	5.25432	1.48572e-07	1.43233e-06	TRIM36
ENSG00000112306	16134.3	0.407534	0.0776059	5.25133	1.51001e-07	1.45413e-06	RPS12
ENSG00000154133	22.5322	3.08512	0.587494	5.25132	1.51015e-07	1.45413e-06	ROBO4
ENSG00000001167	1594.65	0.526679	0.100331	5.24941	1.52584e-07	1.46836e-06	NFYA
ENSG00000161642	829.982	0.762302	0.145252	5.24814	1.53644e-07	1.47768e-06	ZNF385A
ENSG00000186432	767.366	-0.607987	0.115851	-5.24803	1.53738e-07	1.47769e-06	KPNA4
ENSG00000174498	859.677	0.557496	0.106317	5.2437	1.57391e-07	1.5119e-06	IGDCC3
ENSG00000171160	1233.98	-0.596519	0.113782	-5.24263	1.58306e-07	1.51978e-06	MORN4
ENSG00000244687	3349.65	0.387107	0.0738459	5.24209	1.58768e-07	1.5233e-06	UBE2V1
ENSG00000163395	32.387	3.10958	0.593383	5.24043	1.60203e-07	1.53615e-06	IGFN1
ENSG00000179855	43.2255	2.222	0.424022	5.24028	1.60329e-07	1.53644e-06	GIPC3
ENSG00000113638	678.74	-0.660715	0.126099	-5.23964	1.60893e-07	1.54092e-06	TTC33
ENSG00000108100	1762.03	-0.440381	0.0841017	-5.23629	1.6384e-07	1.56821e-06	CCNY
ENSG00000141696	1865.13	-0.553125	0.105662	-5.23486	1.6511e-07	1.57942e-06	P3H4
ENSG00000143319	1862.57	0.609998	0.116548	5.2339	1.65975e-07	1.58675e-06	ISG20L2
ENSG00000112473	3868.01	0.430186	0.0822	5.23341	1.66413e-07	1.58971e-06	SLC39A7
ENSG00000127946	1889.68	-0.462648	0.0884041	-5.23333	1.66483e-07	1.58971e-06	HIP1
ENSG00000243244	192.234	-1.8005	0.344085	-5.23272	1.67033e-07	1.59402e-06	STON1
ENSG00000145833	2072.94	0.56474	0.107971	5.23046	1.69086e-07	1.61265e-06	DDX46
ENSG00000011426	2949.13	-0.51349	0.0982098	-5.2285	1.70894e-07	1.62892e-06	ANLN
ENSG00000260293	514.27	0.787369	0.150634	5.22703	1.72255e-07	1.64092e-06	AC106820.4
ENSG00000083838	245.079	0.825324	0.157932	5.22581	1.73396e-07	1.64983e-06	ZNF446
ENSG00000162885	2151.83	-0.507802	0.0971701	-5.22591	1.73304e-07	1.64983e-06	B3GALNT2
ENSG00000127329	141.307	1.33181	0.254869	5.22546	1.73724e-07	1.65198e-06	PTPRB
ENSG00000146701	5417.87	-0.384109	0.0735209	-5.22448	1.74644e-07	1.65974e-06	MDH2
ENSG00000142453	4066.35	-0.549744	0.105255	-5.22298	1.76063e-07	1.67224e-06	CARM1
ENSG00000131373	374.957	-0.850325	0.162922	-5.21922	1.79677e-07	1.70555e-06	HACL1
ENSG00000183908	30.4368	2.74774	0.526539	5.21848	1.80396e-07	1.71136e-06	LRRC55
ENSG00000107984	8492.89	0.603078	0.115585	5.21762	1.81235e-07	1.7183e-06	DKK1
ENSG00000261305	17.6539	4.62967	0.887757	5.21502	1.83799e-07	1.74158e-06	AC005586.2
ENSG00000279080	49.0689	1.85288	0.355321	5.21465	1.84162e-07	1.74399e-06	AL022322.2
ENSG00000197859	328.11	1.01801	0.195335	5.21161	1.87207e-07	1.77178e-06	ADAMTSL2
ENSG00000171791	2078.63	0.596893	0.11455	5.21078	1.88049e-07	1.7787e-06	BCL2
ENSG00000171469	940.898	0.617991	0.118613	5.21013	1.88705e-07	1.78385e-06	ZNF561
ENSG00000090060	4789.1	-0.394324	0.0756949	-5.20938	1.89473e-07	1.79006e-06	PAPOLA
ENSG00000171163	3080.08	0.633012	0.121521	5.20907	1.89792e-07	1.79202e-06	ZNF692
ENSG00000263069	122.35	-1.76157	0.338258	-5.20778	1.91112e-07	1.80343e-06	AC124319.3
ENSG00000095059	2931.33	-0.583932	0.112164	-5.20606	1.92896e-07	1.81919e-06	DHPS
ENSG00000234745	206.639	1.59105	0.305674	5.20504	1.93956e-07	1.82811e-06	HLA-B
ENSG00000282458	1866.37	-0.737436	0.14174	-5.20273	1.96379e-07	1.84986e-06	WASH5P
ENSG00000211460	1621.68	0.604469	0.116205	5.20174	1.97428e-07	1.85865e-06	TSN
ENSG00000066336	32.9928	2.42022	0.465305	5.20136	1.97831e-07	1.86135e-06	SPI1
ENSG00000242419	574.94	0.860654	0.165471	5.20125	1.97954e-07	1.86142e-06	PCDHGC4
ENSG00000140511	53.9258	1.89105	0.363656	5.20011	1.99169e-07	1.87175e-06	HAPLN3
ENSG00000143614	3022.51	-0.506607	0.0974451	-5.1989	2.00469e-07	1.88286e-06	GATAD2B
ENSG00000116117	67.403	1.5204	0.292665	5.19501	2.04714e-07	1.9216e-06	PARD3B
ENSG00000143126	2365.04	-0.580079	0.111714	-5.19253	2.07456e-07	1.94621e-06	CELSR2
ENSG00000184058	34.2938	2.47695	0.477039	5.19233	2.07674e-07	1.94711e-06	TBX1
ENSG00000196693	635.321	0.720775	0.138822	5.19208	2.07956e-07	1.94862e-06	ZNF33B
ENSG00000219665	132.27	-1.07222	0.206582	-5.1903	2.09959e-07	1.96624e-06	ZNF433-AS1
ENSG00000239264	4783.71	-0.552434	0.106469	-5.1887	2.11768e-07	1.98202e-06	TXNDC5
ENSG00000176641	40.0968	-2.54962	0.491549	-5.18692	2.13803e-07	1.99874e-06	RNF152
ENSG00000270055	298.176	-0.824546	0.158966	-5.18694	2.13776e-07	1.99874e-06	AC127502.2
ENSG00000116679	6228.99	-0.439707	0.0848278	-5.18353	2.17728e-07	2.03424e-06	IVNS1ABP
ENSG00000152082	2485.74	-0.464385	0.0896003	-5.18285	2.18523e-07	2.04048e-06	MZT2B
ENSG00000262246	2497.46	-0.659671	0.127291	-5.18241	2.19041e-07	2.04412e-06	CORO7
ENSG00000254602	22.4735	3.69938	0.713937	5.18166	2.19922e-07	2.05115e-06	AP000662.1
ENSG00000176623	582.775	-0.621677	0.119988	-5.18117	2.205e-07	2.05535e-06	RMDN1
ENSG00000074706	67.944	1.59066	0.307123	5.17922	2.22816e-07	2.07573e-06	IPCEF1
ENSG00000221926	455.325	-0.664194	0.12826	-5.17848	2.23707e-07	2.08282e-06	TRIM16
ENSG00000074800	21338.2	-0.446364	0.0862122	-5.1775	2.24873e-07	2.09247e-06	ENO1
ENSG00000163931	12128.5	-0.60597	0.117098	-5.17488	2.28061e-07	2.1209e-06	TKT
ENSG00000091436	483.273	-0.662576	0.128104	-5.17216	2.31408e-07	2.15078e-06	MAP3K20
ENSG00000196878	18.6431	5.15425	0.996989	5.16982	2.34321e-07	2.17659e-06	LAMB3
ENSG00000156711	169.108	1.24994	0.241928	5.16659	2.38402e-07	2.21194e-06	MAPK13
ENSG00000246877	52.8376	1.94517	0.376484	5.16668	2.38295e-07	2.21194e-06	DNM1P35
ENSG00000184220	1280.34	-0.471496	0.0912759	-5.16561	2.39656e-07	2.22229e-06	CMSS1
ENSG00000128973	1234.82	-0.706273	0.136737	-5.16521	2.40176e-07	2.22582e-06	CLN6
ENSG00000108799	1189.68	-0.622757	0.120591	-5.16419	2.41478e-07	2.23659e-06	EZH1
ENSG00000164708	547.899	1.06403	0.206107	5.16251	2.43664e-07	2.25554e-06	PGAM2
ENSG00000068784	676.488	-0.605493	0.117304	-5.16172	2.44685e-07	2.26369e-06	SRBD1
ENSG00000059758	619.79	-0.651186	0.126185	-5.16057	2.46201e-07	2.2764e-06	CDK17
ENSG00000137275	271.977	1.11533	0.216206	5.15866	2.48721e-07	2.29707e-06	RIPK1
ENSG00000164209	1666.43	0.498034	0.0965434	5.15866	2.48723e-07	2.29707e-06	SLC25A46
ENSG00000264058	207.378	1.04991	0.203627	5.15603	2.52242e-07	2.32823e-06	AC073508.2
ENSG00000179930	19.7254	5.79764	1.12456	5.1555	2.52961e-07	2.33353e-06	ZNF648
ENSG00000273841	1243.33	-0.642287	0.12459	-5.15521	2.53353e-07	2.33579e-06	TAF9
ENSG00000180233	566.555	-0.664629	0.128964	-5.15362	2.55507e-07	2.35431e-06	ZNRF2
ENSG00000163807	1609.1	0.479227	0.0929923	5.1534	2.55799e-07	2.35564e-06	KIAA1143
ENSG00000134202	1092.06	0.531778	0.103203	5.15274	2.56708e-07	2.3613e-06	GSTM3
ENSG00000214293	171.05	-0.970634	0.188369	-5.15282	2.56593e-07	2.3613e-06	APTR
ENSG00000178752	195.578	-1.42684	0.276925	-5.15244	2.5712e-07	2.36374e-06	ERFE
ENSG00000270607	53.5196	1.8085	0.351134	5.15047	2.59838e-07	2.38735e-06	AC009549.1
ENSG00000257704	94.6087	-1.31745	0.255854	-5.14924	2.61539e-07	2.40161e-06	INAFM1
ENSG00000169762	346.22	-0.743161	0.144352	-5.14827	2.62905e-07	2.41277e-06	TAPT1
ENSG00000130429	1966.35	-0.620978	0.120627	-5.14794	2.63361e-07	2.41509e-06	ARPC1B
ENSG00000272674	504.391	0.628629	0.122114	5.14787	2.63459e-07	2.41509e-06	PCDHB16
ENSG00000170381	109.911	-1.35198	0.262655	-5.14736	2.64182e-07	2.42034e-06	SEMA3E
ENSG00000154447	718.908	-0.674513	0.131047	-5.1471	2.64543e-07	2.42226e-06	SH3RF1
ENSG00000184900	2798.36	0.484522	0.0941445	5.14658	2.65278e-07	2.42761e-06	SUMO3
ENSG00000144485	1278.78	-0.590601	0.114776	-5.14567	2.66572e-07	2.43805e-06	HES6
ENSG00000100994	2226.35	-0.462092	0.0898131	-5.14504	2.67464e-07	2.44482e-06	PYGB
ENSG00000004399	3428.39	-0.679724	0.132139	-5.144	2.68953e-07	2.45703e-06	PLXND1
ENSG00000109063	41.9314	2.00826	0.390739	5.13965	2.75256e-07	2.512e-06	MYH3
ENSG00000240303	744.84	-0.715216	0.139157	-5.13963	2.75283e-07	2.512e-06	ACAD11
ENSG00000188677	593.913	-0.626961	0.122022	-5.1381	2.77537e-07	2.53113e-06	PARVB
ENSG00000164087	472.475	-0.640678	0.12472	-5.13691	2.79291e-07	2.54568e-06	POC1A
ENSG00000158186	256.083	0.874677	0.170316	5.13562	2.81216e-07	2.56177e-06	MRAS
ENSG00000012061	650.587	-0.576723	0.112302	-5.13544	2.81484e-07	2.56275e-06	ERCC1
ENSG00000197329	1691.46	-0.503593	0.0980898	-5.134	2.83651e-07	2.58102e-06	PELI1
ENSG00000160216	1896.4	-0.432263	0.0841999	-5.13377	2.83996e-07	2.58269e-06	AGPAT3
ENSG00000131788	696.673	-0.729802	0.14216	-5.13366	2.8416e-07	2.58271e-06	PIAS3
ENSG00000149639	4841.84	0.438767	0.0854807	5.13294	2.85258e-07	2.59123e-06	SOGA1
ENSG00000196277	561.667	-0.686288	0.133761	-5.13071	2.88652e-07	2.62057e-06	GRM7
ENSG00000163933	711.119	-0.620251	0.120897	-5.1304	2.89127e-07	2.6234e-06	RFT1
ENSG00000178074	730.912	-0.578267	0.112723	-5.12998	2.89768e-07	2.62773e-06	C2orf69
ENSG00000196922	218.631	0.991987	0.193393	5.12938	2.90705e-07	2.63474e-06	ZNF252P
ENSG00000230590	635.359	0.887729	0.173087	5.1288	2.91599e-07	2.64135e-06	FTX
ENSG00000152558	4615.27	-0.557362	0.108686	-5.12818	2.92559e-07	2.64855e-06	TMEM123
ENSG00000090615	3211.51	0.477304	0.0930806	5.12786	2.93059e-07	2.65158e-06	GOLGA3
ENSG00000138759	5508.28	-0.398694	0.0777572	-5.12742	2.93742e-07	2.65623e-06	FRAS1
ENSG00000185800	665.025	0.619987	0.120918	5.12731	2.93904e-07	2.65623e-06	DMWD
ENSG00000068323	1117.1	-0.622047	0.121351	-5.126	2.95968e-07	2.67338e-06	TFE3
ENSG00000128709	352.044	0.854695	0.166751	5.12559	2.96611e-07	2.67768e-06	HOXD9
ENSG00000203799	24.3135	2.76368	0.539259	5.12497	2.97588e-07	2.68499e-06	CCDC162P
ENSG00000136877	1037.16	-0.499064	0.0974012	-5.1238	2.99445e-07	2.69848e-06	FPGS
ENSG00000139734	879.653	-0.772153	0.1507	-5.12378	2.99472e-07	2.69848e-06	DIAPH3
ENSG00000268205	197.396	-1.06365	0.207593	-5.12371	2.99588e-07	2.69848e-06	AC005261.1
ENSG00000174871	314.836	-0.974107	0.1902	-5.12148	3.03142e-07	2.72896e-06	CNIH2
ENSG00000233791	21.0591	3.10433	0.606267	5.1204	3.04888e-07	2.74314e-06	LINC01136
ENSG00000113448	930.627	-0.640714	0.125141	-5.11995	3.05617e-07	2.74816e-06	PDE4D
ENSG00000135315	214.299	0.935458	0.182731	5.1193	3.06667e-07	2.75527e-06	CEP162
ENSG00000153179	1378.97	-0.547149	0.106881	-5.11925	3.06752e-07	2.75527e-06	RASSF3
ENSG00000109189	459.813	-0.661302	0.129231	-5.11721	3.10084e-07	2.78364e-06	USP46
ENSG00000184378	39.4516	2.12943	0.416148	5.11701	3.1041e-07	2.78501e-06	ACTRT3
ENSG00000100997	1558.34	-0.53532	0.104641	-5.11577	3.12463e-07	2.80174e-06	ABHD12
ENSG00000178802	1995.55	-0.428355	0.0837339	-5.11567	3.12624e-07	2.80174e-06	MPI
ENSG00000114268	256.76	-1.0958	0.214368	-5.11178	3.19133e-07	2.85848e-06	PFKFB4
ENSG00000180834	171.684	-1.11164	0.217488	-5.11126	3.20011e-07	2.86474e-06	MAP6D1
ENSG00000114670	21.6878	3.00702	0.588372	5.11074	3.20901e-07	2.87111e-06	NEK11
ENSG00000142856	682.225	-0.569719	0.111489	-5.11011	3.21977e-07	2.87913e-06	ITGB3BP
ENSG00000233750	30.8454	2.45217	0.47997	5.109	3.23867e-07	2.89442e-06	CICP27
ENSG00000103876	338.566	-1.0722	0.209902	-5.10809	3.25429e-07	2.90676e-06	FAH
ENSG00000278869	24.6424	2.98191	0.583816	5.10762	3.26235e-07	2.91234e-06	BX539320.1
ENSG00000089820	3182.64	0.471237	0.0922884	5.10613	3.28825e-07	2.93382e-06	ARHGAP4
ENSG00000127022	14149.6	0.432757	0.0847648	5.10538	3.30125e-07	2.94378e-06	CANX
ENSG00000168159	5363.13	-0.531076	0.104037	-5.10468	3.31363e-07	2.95318e-06	RNF187
ENSG00000104412	722.029	-0.826878	0.161993	-5.10439	3.31856e-07	2.95593e-06	EMC2
ENSG00000139200	528.379	-0.663624	0.130041	-5.1032	3.33955e-07	2.97298e-06	PIANP
ENSG00000258727	298.087	0.842462	0.165094	5.10291	3.3447e-07	2.97591e-06	AL135999.1
ENSG00000185055	116.41	-1.30694	0.256134	-5.10256	3.35081e-07	2.9797e-06	EFCAB10
ENSG00000185737	16.8593	4.21493	0.826428	5.10018	3.3933e-07	3.0158e-06	NRG3
ENSG00000204304	3164.67	0.451877	0.0886156	5.09929	3.40921e-07	3.02827e-06	PBX2
ENSG00000134265	366.926	-0.696101	0.136529	-5.09858	3.42216e-07	3.03809e-06	NAPG
ENSG00000169217	2572.46	0.560905	0.110014	5.09847	3.42414e-07	3.03816e-06	CD2BP2
ENSG00000163637	20.4573	4.20504	0.824827	5.09809	3.43095e-07	3.04252e-06	PRICKLE2
ENSG00000241978	17.5378	6.54562	1.28399	5.09786	3.43508e-07	3.0445e-06	AKAP2
ENSG00000270977	26.7238	2.55006	0.500244	5.09763	3.43924e-07	3.04651e-06	AC015849.5
ENSG00000111666	398.323	-0.752887	0.147706	-5.09719	3.4474e-07	3.05205e-06	CHPT1
ENSG00000137834	175.387	-1.00788	0.197785	-5.09581	3.47253e-07	3.0726e-06	SMAD6
ENSG00000140391	4518.57	0.414061	0.081322	5.09163	3.55007e-07	3.13949e-06	TSPAN3
ENSG00000181135	308.586	0.809119	0.158923	5.09127	3.55675e-07	3.14366e-06	ZNF707
ENSG00000100600	960.421	-0.670656	0.131745	-5.09058	3.56969e-07	3.15296e-06	LGMN
ENSG00000134255	789.861	-0.714471	0.140354	-5.0905	3.57121e-07	3.15296e-06	CEPT1
ENSG00000283149	319.458	0.760052	0.149331	5.08972	3.58587e-07	3.16417e-06	AC068631.2
ENSG00000066629	545.146	0.737222	0.144862	5.08912	3.59738e-07	3.17258e-06	EML1
ENSG00000056277	467.167	-0.649768	0.127695	-5.08843	3.61031e-07	3.18223e-06	ZNF280C
ENSG00000129657	2002.3	-0.508492	0.0999374	-5.0881	3.61664e-07	3.18606e-06	SEC14L1
ENSG00000159023	4095.58	-0.398349	0.0782956	-5.08775	3.62329e-07	3.19016e-06	EPB41
ENSG00000112339	1409.1	-0.592442	0.11649	-5.08579	3.66107e-07	3.21989e-06	HBS1L
ENSG00000115109	589.272	-0.641541	0.126144	-5.08581	3.66068e-07	3.21989e-06	EPB41L5
ENSG00000160271	6976.23	0.524588	0.103187	5.08388	3.69807e-07	3.25065e-06	RALGDS
ENSG00000133863	33.9637	2.33327	0.45913	5.08193	3.73612e-07	3.27973e-06	TEX15
ENSG00000138622	18.5111	4.6628	0.917526	5.08193	3.73627e-07	3.27973e-06	HCN4
ENSG00000186594	32.8333	2.87081	0.564912	5.08187	3.73728e-07	3.27973e-06	MIR22HG
ENSG00000089902	1623.97	-0.510149	0.100393	-5.08153	3.74409e-07	3.2839e-06	RCOR1
ENSG00000173349	295.602	-0.750683	0.147741	-5.08109	3.75274e-07	3.2897e-06	SFT2D3
ENSG00000157224	1130.53	0.626603	0.123325	5.0809	3.75643e-07	3.29113e-06	CLDN12
ENSG00000232093	43.9609	-1.91178	0.376301	-5.08044	3.76556e-07	3.29733e-06	DCST1-AS1
ENSG00000198252	466.628	-0.662431	0.130436	-5.0786	3.80221e-07	3.32761e-06	STYX
ENSG00000173546	136.708	1.95739	0.385512	5.07737	3.82688e-07	3.34737e-06	CSPG4
ENSG00000147251	1165.35	-0.467946	0.0921717	-5.0769	3.83649e-07	3.35395e-06	DOCK11
ENSG00000130649	41.0099	2.1481	0.423127	5.07672	3.83999e-07	3.35518e-06	CYP2E1
ENSG00000100321	2010.28	-0.68298	0.134612	-5.07369	3.90169e-07	3.40723e-06	SYNGR1
ENSG00000064607	6584.42	-0.476492	0.0939428	-5.07215	3.93345e-07	3.4331e-06	SUGP2
ENSG00000082153	4634.36	0.77066	0.151956	5.07161	3.9447e-07	3.44105e-06	BZW1
ENSG00000140022	324.482	-0.85798	0.169202	-5.07074	3.96262e-07	3.4548e-06	STON2
ENSG00000164778	21.1715	3.21389	0.633887	5.07014	3.97526e-07	3.46394e-06	EN2
ENSG00000259956	3085.08	0.541199	0.10675	5.06979	3.98265e-07	3.4685e-06	RBM15B
ENSG00000091127	1166.76	-0.523633	0.1033	-5.06903	3.99851e-07	3.48042e-06	PUS7
ENSG00000278619	292.52	-0.891685	0.175921	-5.06867	4.00598e-07	3.48503e-06	MRM1
ENSG00000234684	133.393	1.33568	0.263528	5.06846	4.01051e-07	3.48708e-06	SDCBP2-AS1
ENSG00000186908	1221.51	-0.489698	0.0966496	-5.06673	4.04707e-07	3.51696e-06	ZDHHC17
ENSG00000004534	3237.81	-0.395084	0.0779819	-5.06636	4.05495e-07	3.5219e-06	RBM6
ENSG00000131634	275.454	0.924391	0.182475	5.06584	4.0661e-07	3.52968e-06	TMEM204
ENSG00000170382	600.11	0.616417	0.121697	5.06518	4.08009e-07	3.53799e-06	LRRN2
ENSG00000250571	372.108	0.794727	0.156897	5.06527	4.07822e-07	3.53799e-06	GLI4
ENSG00000244045	390.104	1.00939	0.199311	5.06441	4.09674e-07	3.55051e-06	TMEM199
ENSG00000139410	117.587	1.34032	0.264737	5.06286	4.13019e-07	3.57757e-06	SDSL
ENSG00000184574	49.7804	1.72081	0.339929	5.06225	4.14341e-07	3.58708e-06	LPAR5
ENSG00000128714	17.3998	5.03237	0.995102	5.05714	4.25588e-07	3.68246e-06	HOXD13
ENSG00000143774	6629.06	-0.427632	0.0845724	-5.0564	4.27248e-07	3.69483e-06	GUK1
ENSG00000065609	3027.65	-0.451061	0.0892155	-5.05586	4.28457e-07	3.70186e-06	SNAP91
ENSG00000155530	34.1655	2.24727	0.444491	5.05583	4.28523e-07	3.70186e-06	LRGUK
ENSG00000172432	3554.63	-0.494122	0.0977604	-5.05442	4.31699e-07	3.7273e-06	GTPBP2
ENSG00000122034	2835.78	-0.532112	0.105307	-5.05294	4.35054e-07	3.75424e-06	GTF3A
ENSG00000121406	273.125	0.949546	0.18795	5.05211	4.3695e-07	3.76858e-06	ZNF549
ENSG00000257365	370.235	0.732787	0.145072	5.0512	4.39038e-07	3.78455e-06	FNTB
ENSG00000176105	27.3526	2.93935	0.581929	5.05105	4.39394e-07	3.78558e-06	YES1
ENSG00000163359	191.144	1.50431	0.297833	5.05084	4.39868e-07	3.78763e-06	COL6A3
ENSG00000108349	4872.53	-0.412326	0.0816854	-5.04773	4.47099e-07	3.84783e-06	CASC3
ENSG00000178922	515.963	0.656598	0.130182	5.04368	4.5667e-07	3.9281e-06	HYI
ENSG00000230699	24.9267	2.83147	0.561634	5.04148	4.61948e-07	3.97137e-06	AL645608.2
ENSG00000100418	1186.97	-0.637997	0.126569	-5.04071	4.63808e-07	3.98522e-06	DESI1
ENSG00000111450	1497.17	-0.471285	0.0935039	-5.04027	4.64873e-07	3.99223e-06	STX2
ENSG00000166435	536.741	-0.799682	0.158701	-5.03891	4.68185e-07	4.01852e-06	XRRA1
ENSG00000169592	1722.86	-0.466649	0.0926153	-5.03858	4.69003e-07	4.0234e-06	INO80E
ENSG00000186310	336.162	0.952426	0.189086	5.03699	4.72908e-07	4.05473e-06	NAP1L3
ENSG00000168078	1705.42	-0.481735	0.0956622	-5.03579	4.7588e-07	4.07803e-06	PBK
ENSG00000177685	176.374	1.30972	0.26013	5.03485	4.78222e-07	4.09591e-06	CRACR2B
ENSG00000128596	1071.88	-0.89572	0.177921	-5.03436	4.79459e-07	4.10266e-06	CCDC136
ENSG00000167595	781.584	0.527571	0.104795	5.03433	4.79522e-07	4.10266e-06	PROSER3
ENSG00000167513	2437.23	-0.512588	0.101836	-5.03347	4.81671e-07	4.11885e-06	CDT1
ENSG00000232358	494.816	-0.72437	0.143931	-5.03275	4.83482e-07	4.13213e-06	AL050404.1
ENSG00000164088	710.565	-1.17309	0.233183	-5.03077	4.88504e-07	4.17284e-06	PPM1M
ENSG00000184986	168.87	0.963898	0.191629	5.03002	4.90422e-07	4.18699e-06	TMEM121
ENSG00000102098	669.859	-0.577789	0.114877	-5.02963	4.91416e-07	4.19324e-06	SCML2
ENSG00000170949	311.687	-0.808621	0.160779	-5.0294	4.9203e-07	4.19625e-06	ZNF160
ENSG00000003402	765.876	-0.584624	0.116298	-5.02693	4.98382e-07	4.24816e-06	CFLAR
ENSG00000180879	5138.1	0.427593	0.0850632	5.02677	4.98809e-07	4.24954e-06	SSR4
ENSG00000174279	17.5043	3.98842	0.793548	5.02606	5.00668e-07	4.26312e-06	EVX2
ENSG00000135924	1051.25	0.679062	0.135137	5.025	5.03422e-07	4.28429e-06	DNAJB2
ENSG00000205502	18.3401	4.03877	0.804067	5.02293	5.0889e-07	4.32853e-06	C2CD4B
ENSG00000137642	88.4564	1.73654	0.34574	5.02268	5.09555e-07	4.33189e-06	SORL1
ENSG00000280255	18.205	3.79297	0.755309	5.02174	5.12055e-07	4.35084e-06	AC004947.2
ENSG00000125970	4072.22	-0.390553	0.0777935	-5.02038	5.15703e-07	4.37951e-06	RALY
ENSG00000146433	1083.95	-0.467934	0.0932163	-5.01987	5.17065e-07	4.38876e-06	TMEM181
ENSG00000130203	739.088	1.00609	0.200549	5.01668	5.25716e-07	4.45983e-06	APOE
ENSG00000112514	2962.41	-0.415087	0.0827432	-5.01656	5.26046e-07	4.46027e-06	CUTA
ENSG00000178026	512.441	-1.15865	0.230998	-5.01585	5.2799e-07	4.47439e-06	LRRC75B
ENSG00000178927	1310.8	0.60455	0.120569	5.01414	5.32714e-07	4.51204e-06	CYBC1
ENSG00000270074	25.803	2.64981	0.528737	5.01159	5.39834e-07	4.56993e-06	AC087203.3
ENSG00000143355	665.967	0.555133	0.110812	5.0097	5.45141e-07	4.61242e-06	LHX9
ENSG00000147224	1903.59	-0.550528	0.109981	-5.00568	5.56659e-07	4.70363e-06	PRPS1
ENSG00000166847	3556.79	0.607558	0.121375	5.00563	5.56801e-07	4.70363e-06	DCTN5
ENSG00000196295	619.995	-0.691632	0.138169	-5.0057	5.56583e-07	4.70363e-06	GARS-DT
ENSG00000102409	1132.12	0.516197	0.103127	5.00544	5.57344e-07	4.70574e-06	BEX4
ENSG00000196498	6281.38	-0.639438	0.127785	-5.00403	5.61428e-07	4.73773e-06	NCOR2
ENSG00000224888	102.684	1.50421	0.300803	5.00064	5.71402e-07	4.81937e-06	AC138028.2
ENSG00000124198	1575.46	0.522026	0.104417	4.99943	5.75013e-07	4.84473e-06	ARFGEF2
ENSG00000136870	614.493	0.756932	0.151402	4.99949	5.74814e-07	4.84473e-06	ZNF189
ENSG00000108256	2670.75	-0.592527	0.118542	-4.99846	5.77911e-07	4.86658e-06	NUFIP2
ENSG00000197265	932.217	-0.713751	0.142828	-4.99729	5.81412e-07	4.8935e-06	GTF2E2
ENSG00000112182	643.604	0.638455	0.127784	4.99638	5.84168e-07	4.91412e-06	BACH2
ENSG00000075213	826.277	0.778609	0.15584	4.99619	5.84738e-07	4.91633e-06	SEMA3A
ENSG00000171345	41.5986	1.97823	0.395974	4.99585	5.85759e-07	4.92234e-06	KRT19
ENSG00000063244	4674.34	0.497259	0.0995419	4.99547	5.86912e-07	4.92945e-06	U2AF2
ENSG00000228463	103.322	1.33097	0.266455	4.9951	5.88044e-07	4.93637e-06	AP006222.1
ENSG00000185104	1637.26	-0.447907	0.0897253	-4.99198	5.97625e-07	5.01417e-06	FAF1
ENSG00000126790	190.832	-0.904372	0.181196	-4.99114	6.00251e-07	5.03358e-06	L3HYPDH
ENSG00000151917	87.3196	-1.26285	0.253127	-4.98899	6.0696e-07	5.08717e-06	BEND6
ENSG00000126883	2318.43	0.397853	0.0797826	4.98671	6.14166e-07	5.14488e-06	NUP214
ENSG00000143321	14418.1	-0.532338	0.106769	-4.98587	6.16822e-07	5.16444e-06	HDGF
ENSG00000177098	201.745	1.25435	0.251819	4.98114	6.32092e-07	5.28952e-06	SCN4B
ENSG00000175147	244.006	1.05971	0.212763	4.98071	6.33501e-07	5.29855e-06	TMEM51-AS1
ENSG00000163520	121.448	2.24227	0.450241	4.98016	6.35322e-07	5.31101e-06	FBLN2
ENSG00000151552	1870.88	0.417393	0.0838136	4.98001	6.35803e-07	5.31226e-06	QDPR
ENSG00000101489	562.25	-0.585498	0.117572	-4.9799	6.36156e-07	5.31245e-06	CELF4
ENSG00000129534	958.345	-0.509566	0.10233	-4.97966	6.36957e-07	5.31447e-06	MIS18BP1
ENSG00000215859	58.3112	1.7212	0.345654	4.97953	6.37392e-07	5.31447e-06	PDZK1P1
ENSG00000228315	309.263	-0.760105	0.152643	-4.97963	6.3707e-07	5.31447e-06	GUSBP11
ENSG00000099364	1830.62	0.441714	0.0887223	4.97862	6.404e-07	5.33678e-06	FBXL19
ENSG00000070669	6675.28	-0.84862	0.170498	-4.9773	6.44769e-07	5.3704e-06	ASNS
ENSG00000146648	1899.13	-0.521047	0.104688	-4.97714	6.45302e-07	5.37205e-06	EGFR
ENSG00000072952	156.321	1.17157	0.235401	4.97692	6.46041e-07	5.37541e-06	MRVI1
ENSG00000155099	710.325	-0.559949	0.112524	-4.97627	6.48223e-07	5.39077e-06	PIP4P2
ENSG00000116497	1004.62	-0.487762	0.0980528	-4.97448	6.54225e-07	5.43786e-06	S100PBP
ENSG00000182118	1694.53	0.472231	0.0949414	4.97393	6.561e-07	5.45062e-06	FAM89A
ENSG00000248098	726.863	-0.669945	0.134775	-4.97083	6.66653e-07	5.53543e-06	BCKDHA
ENSG00000143179	6238.08	-0.413256	0.0831401	-4.9706	6.67463e-07	5.53929e-06	UCK2
ENSG00000137404	581.074	-0.632363	0.127258	-4.96916	6.72447e-07	5.57777e-06	NRM
ENSG00000163297	819.46	0.544274	0.109536	4.96889	6.73374e-07	5.58257e-06	ANTXR2
ENSG00000133818	695.266	-0.564541	0.113622	-4.9686	6.74371e-07	5.58795e-06	RRAS2
ENSG00000146013	551.368	1.15335	0.232241	4.96619	6.82825e-07	5.65507e-06	GFRA3
ENSG00000165434	525.526	-0.650776	0.131089	-4.96436	6.89269e-07	5.7055e-06	PGM2L1
ENSG00000230606	123.558	1.38335	0.278686	4.96382	6.91199e-07	5.71852e-06	AC092683.1
ENSG00000204859	358.583	0.69036	0.139146	4.96139	6.99895e-07	5.78748e-06	ZBTB48
ENSG00000092068	25.3751	2.66155	0.536662	4.95945	7.06927e-07	5.84262e-06	SLC7A8
ENSG00000183207	2176.83	-0.429518	0.0866199	-4.95865	7.09858e-07	5.86382e-06	RUVBL2
ENSG00000162068	182.181	1.09555	0.220952	4.95833	7.11032e-07	5.8705e-06	NTN3
ENSG00000204060	139.881	1.5084	0.304253	4.95773	7.13213e-07	5.88548e-06	FOXO6
ENSG00000274211	2273.84	-0.525726	0.106045	-4.95756	7.13844e-07	5.88765e-06	SOCS7
ENSG00000141971	1130.93	-0.630668	0.127277	-4.95509	7.2297e-07	5.95986e-06	MVB12A
ENSG00000153721	1469.73	-0.480256	0.0969852	-4.95185	7.35117e-07	6.0545e-06	CNKSR3
ENSG00000172840	1489.63	-0.779111	0.157338	-4.95183	7.35206e-07	6.0545e-06	PDP2
ENSG00000174306	875.702	-0.549402	0.110954	-4.95161	7.3603e-07	6.05818e-06	ZHX3
ENSG00000267666	26.5532	2.57903	0.521012	4.95005	7.4196e-07	6.10385e-06	AC004156.1
ENSG00000125656	1565.46	-0.442905	0.089485	-4.94949	7.44084e-07	6.11819e-06	CLPP
ENSG00000117620	591.156	-0.613188	0.123964	-4.94652	7.55536e-07	6.20918e-06	SLC35A3
ENSG00000175792	3662.69	-0.425847	0.0861084	-4.94547	7.59596e-07	6.23934e-06	RUVBL1
ENSG00000172828	134.518	1.62757	0.329144	4.94486	7.61998e-07	6.25587e-06	CES3
ENSG00000182809	3624.49	0.564643	0.1142	4.94433	7.64073e-07	6.2697e-06	CRIP2
ENSG00000136100	1175.1	0.514972	0.10418	4.94309	7.68955e-07	6.30654e-06	VPS36
ENSG00000107863	2097.32	-0.433012	0.0876161	-4.94215	7.72667e-07	6.33374e-06	ARHGAP21
ENSG00000164309	27.7082	3.09345	0.626136	4.94054	7.79069e-07	6.38296e-06	CMYA5
ENSG00000146063	2121.67	0.424646	0.085966	4.9397	7.82434e-07	6.40725e-06	TRIM41
ENSG00000198089	1014.26	-0.627412	0.12706	-4.93792	7.89619e-07	6.46279e-06	SFI1
ENSG00000132953	1847.09	-0.461851	0.0935894	-4.93486	8.02087e-07	6.56149e-06	XPO4
ENSG00000179526	419.429	0.645074	0.130728	4.93448	8.03639e-07	6.57083e-06	SHARPIN
ENSG00000125266	91.7719	1.35758	0.27515	4.93397	8.05764e-07	6.5815e-06	EFNB2
ENSG00000204524	209.86	-0.840683	0.170385	-4.93402	8.05551e-07	6.5815e-06	ZNF805
ENSG00000066855	955.901	-0.5609	0.113704	-4.93296	8.09909e-07	6.61199e-06	MTFR1
ENSG00000115486	1835.44	0.509074	0.10321	4.9324	8.12241e-07	6.62765e-06	GGCX
ENSG00000242220	20.5416	3.79941	0.770322	4.93223	8.12964e-07	6.63018e-06	TCP10L
ENSG00000126088	1509.42	0.439846	0.0892593	4.92774	8.31869e-07	6.78091e-06	UROD
ENSG00000122778	3591.76	-0.384596	0.078049	-4.92763	8.32348e-07	6.78137e-06	KIAA1549
ENSG00000164944	2594.72	0.412156	0.0836492	4.92719	8.34197e-07	6.79299e-06	VIRMA
ENSG00000172057	1018.8	0.558656	0.113393	4.92672	8.36233e-07	6.80611e-06	ORMDL3
ENSG00000276170	21.4469	2.86225	0.580993	4.92647	8.37291e-07	6.81127e-06	AC244153.1
ENSG00000127080	563.178	0.707047	0.143529	4.92615	8.38653e-07	6.81736e-06	IPPK
ENSG00000128000	349.143	0.832553	0.169009	4.9261	8.3889e-07	6.81736e-06	ZNF780B
ENSG00000123342	119.104	1.25293	0.254406	4.92494	8.43848e-07	6.85419e-06	MMP19
ENSG00000243232	668.228	-0.705209	0.143211	-4.92428	8.46698e-07	6.87385e-06	PCDHAC2
ENSG00000127863	638.89	1.11167	0.225812	4.92298	8.52366e-07	6.91637e-06	TNFRSF19
ENSG00000078319	226.166	-0.985221	0.20014	-4.92266	8.5377e-07	6.92425e-06	PMS2P1
ENSG00000136371	277.773	0.831444	0.168924	4.92199	8.56684e-07	6.94438e-06	MTHFS
ENSG00000070540	205.22	-1.23597	0.251121	-4.92184	8.5735e-07	6.94627e-06	WIPI1
ENSG00000273590	245.054	-0.926397	0.188245	-4.92124	8.59982e-07	6.96408e-06	SMIM11B
ENSG00000159842	604.28	0.638347	0.129765	4.91924	8.68819e-07	7.03209e-06	ABR
ENSG00000184205	966.34	0.62878	0.127833	4.91877	8.70911e-07	7.04546e-06	TSPYL2
ENSG00000099957	259.175	0.780752	0.15875	4.91812	8.73815e-07	7.06183e-06	P2RX6
ENSG00000229921	155.125	1.05381	0.21427	4.91814	8.73686e-07	7.06183e-06	KIF25-AS1
ENSG00000143889	1658.44	-0.498881	0.101452	-4.91741	8.76961e-07	7.08369e-06	HNRNPLL
ENSG00000146733	783.901	-0.644094	0.131027	-4.91572	8.84558e-07	7.14146e-06	PSPH
ENSG00000103037	1404.52	0.490234	0.0997868	4.91281	8.97797e-07	7.24469e-06	SETD6
ENSG00000164237	820.673	-0.843123	0.171635	-4.91229	9.00191e-07	7.26036e-06	CMBL
ENSG00000182326	67.9344	1.73002	0.352216	4.91182	9.0236e-07	7.2742e-06	C1S
ENSG00000256525	751.741	-0.778015	0.158409	-4.91143	9.04164e-07	7.28508e-06	POLG2
ENSG00000090971	576.558	-0.558059	0.113649	-4.91036	9.09087e-07	7.32107e-06	NAT14
ENSG00000278845	1186.54	0.441941	0.0900201	4.90936	9.13728e-07	7.35476e-06	MRPL45
ENSG00000168434	408.306	-0.824858	0.168053	-4.90831	9.18659e-07	7.39074e-06	COG7
ENSG00000135414	2774.91	0.691469	0.140895	4.90768	9.21594e-07	7.41063e-06	GDF11
ENSG00000132680	2423.89	0.426745	0.0869642	4.90713	9.24182e-07	7.42772e-06	KHDC4
ENSG00000104953	192.147	1.01975	0.207816	4.90699	9.24867e-07	7.42951e-06	TLE6
ENSG00000118197	678.237	-0.659401	0.134399	-4.90629	9.28166e-07	7.45227e-06	DDX59
ENSG00000260238	45.738	2.28997	0.466806	4.9056	9.31408e-07	7.47456e-06	PMF1-BGLAP
[truncated: 14,043 more rows]

## Sheet: ST3 Differential Splicing
clusterID	gene	ensembl_id	exon_coords_hg38	intron_coords_hg38	strand	control_inclusion	case_inclusion	delta_inclusion	ds_fdr	deg_logfc	deg_p	deg_padj	exon_width	exon_reading_frame	exon_set	direction	annotation	mean_phyloP_score
clu_10325_-	CALM2	ENSG00000143933	chr2:47172413-47172459	chr2:47170764-47176440	-	0.0403962	0.00808776	-0.0323085	1.23e-11	-0.0369321	0.668755	0.758067	46	1	null set	Skipped	Annotated	0.292426
clu_15099_+	TTYH3	ENSG00000136295	chr7:2659939-2660040	chr7:2659015-2661667	+	0.0171629	0.280677	0.263514	9.93e-11	-0.154088	0.0695223	0.131286	101	2	Cryptic	Included	Annotated	0.752586
clu_4423_+	MYL6	ENSG00000092841	chr12:56160625-56160670	chr12:56160320-56161386	+	0.187732	0.532124	0.344391	1.02e-10	0.0437991	0.746614	0.818902	45	0	Included	Included	Annotated	1.03737
clu_7523_-	SPAG9	ENSG00000008294	chr17:50975862-50975901	chr17:50974947-50977107	-	0.145509	0.516013	0.370504	1.35e-10	-0.223545	0.0060776	0.0170927	39	0	Included	Included	Annotated	1.0623
clu_8948_+	STK11	ENSG00000118046	chr19:1216267-1216398	chr19:1207203-1218416	+	0.0238696	0.216007	0.192138	1.89e-10	0.200048	0.112387	0.19301	131	2	Cryptic	Included	Annotated	-0.00766533
clu_2422_-	PSAP	ENSG00000197746	chr10:71823887-71823896	chr10:71822007-71825836	-	0.183783	0.0493493	-0.134433	2.01e-10	-0.128864	0.262786	0.379579	9	0	Skipped	Skipped	Annotated	1.1182
clu_3684_+	APLP2	ENSG00000084234	chr11:130123611-130123779	chr11:130122513-130126699	+	0.605837	0.277454	-0.328383	4.23e-10	-0.602979	8.85817e-11	1.68368e-09	168	0	Skipped	Skipped	Annotated	1.02967
clu_3174_+	B4GALNT4	ENSG00000182272	chr11:371562-371674	chr11:369954-372108	+	0.00681602	0.292773	0.285957	6.2e-10	-0.507954	0.000445433	0.00176523	112	1	Cryptic	Included	Novel exon	0.097114
clu_2720_-	ARFIP2	ENSG00000132254	chr11:6478578-6478652	chr11:6478198-6478737	-	0.0543933	0.554339	0.499946	6.39e-10	-0.123051	0.1677	0.266117	74	2	Cryptic	Included	Annotated	0.832724
clu_8452_-	CACTIN	ENSG00000105298	chr19:3619349-3619546	chr19:3619242-3620126	-	0.0130575	0.411292	0.398235	7.45e-10	0.04734	0.675972	0.763927	197	2	Cryptic	Included	Novel exon	-0.0039229
clu_3461_+	TCIRG1	ENSG00000110719	chr11:68039791-68039962	chr11:68039119-68041267	+	0.16253	0.792515	0.629985	7.58e-10	-0.240074	0.253415	0.368677	171	0	Included	Included	Annotated	-0.246684
clu_7454_-	ETV4	ENSG00000175832	chr17:43544974-43545022	chr17:43536479-43545273	-	0.991333	0.775007	-0.216326	7.65e-10	0.072508	0.386012	0.507367	48	0	Skiptic	Skipped	Novel skipping	0.934184
clu_3664_+	CHEK1	ENSG00000149554	chr11:125627606-125627830	chr11:125626833-125629231	+	0.942558	0.677257	-0.265301	8.17e-10	0.0747233	0.534379	0.646688	224	2	Skiptic	Skipped	Annotated	0.891519
clu_9046_+	MAP2K7	ENSG00000076984	chr19:7905807-7905855	chr19:7904068-7909754	+	0.0121081	0.0936463	0.0815383	2.77e-09	-0.263294	0.0221098	0.0510707	48	0	null set	Included	Annotated	1.10196
clu_3321_+	TMEM132A	ENSG00000006118	chr11:60933970-60934205	chr11:60933744-60934487	+	0.0360643	0.376938	0.340873	3.42e-09	-0.900325	2.98134e-14	9.902e-13	235	1	Cryptic	Included	Novel exon	-0.0684237
clu_17613_+	BCORL1	ENSG00000085185	chrX:130010507-130010663	chrX:130005317-130012577	+	0.180124	0.635216	0.455092	4.01e-09	0.277302	0.0249797	0.0564003	156	0	Included	Included	Annotated	0.562365
clu_484_+	PRPF3	ENSG00000117360	chr1:150327556-150327652	chr1:150325881-150328319	+	0.242541	0.769053	0.526511	4.36e-09	-0.143003	0.143175	0.235161	96	0	Included	Included	Annotated	1.10566
clu_16825_-	ALG2	ENSG00000119523	chr9:99220978-99221137	chr9:99218836-99221546	-	0.139193	0.725052	0.585859	4.95e-09	0.481792	2.23563e-06	1.64212e-05	159	0	Included	Included	Annotated	0.183458
clu_9185_+	SSBP4	ENSG00000130511	chr19:18431352-18431418	chr19:18430930-18431646	+	0.291168	0.75856	0.467392	6.11e-09	-0.554396	4.64963e-11	9.38231e-10	66	0	Included	Included	Annotated	0.105642
clu_16430_+	HMBOX1	ENSG00000147421	chr8:29046191-29046416	chr8:29045443-29047357	+	0.0403266	0.767969	0.727643	6.57e-09	-1.01506	5.62476e-13	1.53881e-11	225	0	Cryptic	Included	Novel exon	0.225377
clu_6393_+	MGRN1	ENSG00000102858	chr16:4680031-4680097	chr16:4677572-4681549	+	0.385549	0.840327	0.454778	7.17e-09	0.412532	1.26585e-05	7.64852e-05	66	0	Included	Included	Annotated	1.06473
clu_11707_-	MAPK12	ENSG00000188130	chr22:50260828-50260956	chr22:50258301-50261166	-	0.0463674	0.527207	0.480839	7.7e-09	-0.0653829	0.507178	0.622627	128	2	Cryptic	Included	Novel exon	-0.0262396
clu_7820_+	MPRIP	ENSG00000133030	chr17:17180606-17180669	chr17:17180088-17184822	+	0.449498	0.82299	0.373492	7.98e-09	-0.272465	0.00194549	0.00641512	63	0	Included	Included	Annotated	0.788922
clu_5373_-	JPH4	ENSG00000092051	chr14:23577868-23577994	chr14:23577624-23578179	-	0.166736	0.73864	0.571904	9.38e-09	0.589079	1.37306e-07	1.33011e-06	126	0	Included	Included	Annotated	0.3741
clu_14616_-	HDDC2	ENSG00000111906	chr6:125298713-125298816	chr6:125292909-125300537	-	0.418304	0.242186	-0.176118	9.83e-09	-0.419402	0.000241291	0.00103414	103	1	Skipped	Skipped	Annotated	0.827619
clu_4553_+	UBE3B	ENSG00000151148	chr12:109523977-109524115	chr12:109521551-109524437	+	0.970256	0.389525	-0.58073	1.05e-08	0.761514	1.0945e-12	2.86427e-11	138	0	Skiptic	Skipped	Novel skipping	0.697148
clu_4096_-	CAMKK2	ENSG00000110931	chr12:121248605-121248734	chr12:121245240-121249786	-	0.982245	0.701678	-0.280567	1.2e-08	-0.456475	6.41855e-05	0.000323997	129	0	Skiptic	Skipped	Annotated	0.855231
clu_271_+	CMPK1	ENSG00000162368	chr1:47374908-47374985	chr1:47373107-47375196	+	0.977811	0.820448	-0.157364	1.42e-08	-0.105675	0.266815	0.38374	77	2	Skiptic	Skipped	Annotated	0.93166
clu_4970_+	MCF2L	ENSG00000126217	chr13:113095778-113095920	chr13:113094635-113096370	+	0.0188454	0.132453	0.113608	1.46e-08	-0.381471	0.000697365	0.00262855	142	1	Cryptic	Included	Novel exon	-0.135848
clu_11341_+	YBEY	ENSG00000182362	chr21:46291333-46291462	chr21:46287123-46296161	+	0.973719	0.295101	-0.678618	1.58e-08	0.825827	2.53494e-06	1.84007e-05	129	0	Skiptic	Skipped	Annotated	0.455367
clu_13041_+	UCHL1	ENSG00000154277	chr4:41261875-41261923	chr4:41261800-41263224	+	0.990992	0.81861	-0.172381	1.65e-08	-0.0946693	0.330463	0.451405	48	0	Skiptic	Skipped	Annotated	0.809898
clu_8676_-	SUGP2	ENSG00000064607	chr19:19003495-19003608	chr19:19001674-19004167	-	0.0460123	0.47043	0.424418	1.79e-08	-0.476492	3.93345e-07	3.4331e-06	113	2	Cryptic	Included	Annotated	0.124086
clu_17628_+	FHL1	ENSG00000022267	chrX:136209242-136209442	chrX:136208641-136209870	+	0.133028	0.316413	0.183385	1.8e-08	-0.710768	1.38183e-16	6.63694e-15	200	2	Included	Included	Annotated	1.11112
clu_6592_+	SLC6A2	ENSG00000103546	chr16:55699553-55699654	chr16:55698568-55700138	+	0.981228	0.867674	-0.113553	2.71e-08	-0.0854085	0.452068	0.57139	101	2	Skiptic	Skipped	Novel skipping	0.827479
clu_7749_+	ARRB2	ENSG00000141480	chr17:4715012-4715043	chr17:4710744-4715972	+	0.733886	0.453289	-0.280597	2.76e-08	0.30455	0.0131846	0.0330583	31	1	Skipped	Skipped	Annotated	1.08594
clu_5205_+	TTC8	ENSG00000165533	chr14:88841424-88841514	chr14:88841196-88843805	+	0.389938	0.652324	0.262385	2.83e-08	-0.661591	9.86747e-13	2.59924e-11	90	0	Included	Included	Annotated	0.830735
clu_12282_+	QTRT2	ENSG00000151576	chr3:114056998-114057106	chr3:114056864-114065236	+	0.293273	0.682567	0.389294	2.93e-08	0.0947835	0.422727	0.543467	108	0	Included	Included	Annotated	0.0201155
clu_2780_-	PEX16	ENSG00000121680	chr11:45916973-45917141	chr11:45916303-45917457	-	0.0102254	0.0726691	0.0624437	2.98e-08	-0.0505135	0.649064	0.742464	168	0	null set	Included	Annotated	0.218267
clu_13735_+	PPIP5K2	ENSG00000145725	chr5:103183233-103183407	chr5:103180188-103184671	+	0.159999	0.693109	0.53311	3e-08	0.128326	0.339921	0.461454	174	0	Included	Included	Annotated	1.10804
clu_8393_-	MED16	ENSG00000175221	chr19:876973-877180	chr19:875454-879936	-	0.919001	0.598603	-0.320398	3.2e-08	-0.267105	0.00899712	0.0238881	207	0	Skiptic	Skipped	Annotated	0.668489
clu_6808_-	HAGH	ENSG00000063854	chr16:1826506-1826602	chr16:1823037-1826711	-	0.53332	0.308071	-0.225249	3.59e-08	-0.0764179	0.417262	0.538096	96	0	Skipped	Skipped	Annotated	-0.123727
clu_280_+	BTF3L4	ENSG00000134717	chr1:52083339-52083541	chr1:52064938-52086111	+	0.829343	0.951076	0.121733	4.34e-08	-0.116481	0.195226	0.300559	202	1	Included	Included	Annotated	1.0309
clu_3184_+	RPLP2	ENSG00000177600	chr11:810233-810357	chr11:810039-811596	+	0.994552	0.951142	-0.0434106	4.84e-08	-0.0755853	0.36689	0.488314	124	1	null set	Skipped	Novel skipping	0.624908
clu_1143_-	GNL2	ENSG00000134697	chr1:37581341-37581545	chr1:37576556-37582222	-	0.00296121	0.0638071	0.0608458	4.96e-08	-0.157222	0.0820205	0.150117	204	0	null set	Included	Annotated	0.104438
clu_17914_-	FLNA	ENSG00000196924	chrX:154357250-154357274	chrX:154355072-154357433	-	0.362299	0.817276	0.454977	5.27e-08	-0.152175	0.0766044	0.141931	24	0	Included	Included	Annotated	1.112
clu_7397_-	P3H4	ENSG00000141696	chr17:41803286-41803431	chr17:41802979-41806795	-	0.980353	0.868519	-0.111834	6.36e-08	-0.553125	1.6511e-07	1.57942e-06	145	1	Skiptic	Skipped	Novel skipping	0.448143
clu_3905_-	SMARCC2	ENSG00000139613	chr12:56164302-56164368	chr12:56163765-56164647	-	0.786768	0.399007	-0.387761	6.71e-08	-0.205881	0.0130048	0.0327047	66	0	Skipped	Skipped	Annotated	1.10352
clu_10658_-	PTPRN	ENSG00000054356	chr2:219299699-219299786	chr2:219299384-219299984	-	0.696465	0.937579	0.241114	7.34e-08	-0.133555	0.240875	0.354083	87	0	Included	Included	Annotated	0.766338
clu_15902_-	NRCAM	ENSG00000091129	chr7:108225644-108225701	chr7:108223836-108226207	-	0.339861	0.601966	0.262105	7.34e-08	0.209874	0.00946166	0.024944	57	0	Included	Included	Annotated	1.13209
clu_11715_-	SBF1	ENSG00000100241	chr22:50457033-50457111	chr22:50456673-50459254	-	0.271118	0.875457	0.604339	7.35e-08	-0.205287	0.0407143	0.0848674	78	0	Included	Included	Annotated	0.839639
clu_12602_-	CELSR3	ENSG00000008300	chr3:48650274-48650289	chr3:48649215-48650479	-	0.064656	0.322288	0.257632	1e-07	0.055988	0.562214	0.67101	15	0	Cryptic	Included	Novel exon	0.884188
clu_995_-	CLSTN1	ENSG00000171603	chr1:9737497-9737554	chr1:9736042-9741093	-	0.760193	0.989921	0.229728	1.02e-07	-0.382459	0.000103859	0.000492494	57	0	Included	Included	Annotated	0.764776
clu_14438_-	CUL7	ENSG00000044090	chr6:43047946-43047989	chr6:43047107-43048147	-	0.0974345	0.559779	0.462344	1.09e-07	0.0998009	0.487905	0.604306	43	1	Cryptic	Included	Annotated	0.168977
clu_13626_+	GPBP1	ENSG00000062194	chr5:57237112-57237172	chr5:57236032-57246299	+	0.264184	0.818474	0.55429	1.19e-07	-0.138384	0.0971426	0.171569	60	0	Included	Included	Annotated	1.15574
clu_308_+	SGIP1	ENSG00000118473	chr1:66635943-66636015	chr1:66633094-66639776	+	0.215808	0.697986	0.482178	1.22e-07	0.390918	0.000663387	0.00251288	72	0	Included	Included	Annotated	0.859511
clu_11587_-	NIPSNAP1	ENSG00000184117	chr22:29580098-29580155	chr22:29570532-29580984	-	0.00699251	0.0776667	0.0706742	1.36e-07	-0.442643	0.00224951	0.00727552	57	0	null set	Included	Annotated	0.232897
clu_6591_+	SLC6A2	ENSG00000103546	chr16:55696224-55696337	chr16:55695402-55697896	+	0.928327	0.757803	-0.170524	1.37e-07	-0.0854085	0.452068	0.57139	113	2	Skiptic	Skipped	Novel skipping	0.728897
clu_11626_-	PLA2G6	ENSG00000184381	chr22:38116319-38116410	chr22:38116211-38120758	-	0.0607587	0.389913	0.329154	1.44e-07	0.00450708	0.979567	0.986517	91	1	Cryptic	Included	Annotated	-0.0328446
clu_10296_-	SOS1	ENSG00000115904	chr2:38989269-38989314	chr2:38987591-38995122	-	0.334587	0.744035	0.409448	1.45e-07	0.288614	0.000763354	0.00284255	45	0	Included	Included	Annotated	0.909783
clu_10516_-	BIN1	ENSG00000136717	chr2:127068162-127068255	chr2:127064018-127068923	-	0.549365	0.233571	-0.315794	1.48e-07	-0.218303	0.08912	0.160546	93	0	Skipped	Skipped	Annotated	1.03753
clu_14407_-	TEAD3	ENSG00000007866	chr6:35480311-35480374	chr6:35479316-35484559	-	0.940134	0.612429	-0.327705	1.49e-07	-0.04955	0.823758	0.877238	63	0	Skiptic	Skipped	Novel skipping	1.05988
clu_1466_-	SEMA6C	ENSG00000143434	chr1:151133959-151134055	chr1:151133517-151134400	-	0.00597536	0.198006	0.192031	1.51e-07	0.866408	0.00010651	0.000504023	96	0	Cryptic	Included	Annotated	0.776498
clu_4138_-	NCOR2	ENSG00000196498	chr12:124385744-124385887	chr12:124378384-124398118	-	0.983371	0.817005	-0.166366	1.63e-07	-0.639438	5.61428e-07	4.73773e-06	143	2	Skiptic	Skipped	Novel skipping	0.685469
clu_15470_+	FLNC	ENSG00000128591	chr7:128849975-128850074	chr7:128849578-128850383	+	0.676638	0.956086	0.279448	1.82e-07	-0.21129	0.20007	0.306545	99	0	Included	Included	Annotated	0.557727
clu_11607_-	RBFOX2	ENSG00000100320	chr22:35756104-35756144	chr22:35746561-35759887	-	0.924679	0.799875	-0.124804	1.83e-07	0.311438	0.000520167	0.00203228	40	1	Skiptic	Skipped	Annotated	1.17205
clu_17102_+	CBWD5	ENSG00000147996	chr9:65677127-65677225	chr9:65676130-65679165	+	0.00121171	0.0188762	0.0176645	1.92e-07	-0.193812	0.0992306	0.174527	98	2	null set	Included	Annotated	0.174236
clu_17883_-	HAUS7	ENSG00000213397	chrX:153454876-153455053	chrX:153454508-153455541	-	0.118408	0.540767	0.422359	1.96e-07	-0.116485	0.325403	0.446278	177	0	Included	Included	Annotated	-0.158889
clu_16019_-	NCAPG2	ENSG00000146918	chr7:158703649-158703702	chr7:158701938-158704723	-	0.229808	0.0968152	-0.132993	2.09e-07	-0.445245	0.00123741	0.00431158	53	2	Skipped	Skipped	Annotated	-0.0771111
clu_1961_+	RET	ENSG00000165731	chr10:43106157-43106226	chr10:43105193-43106375	+	0.0168124	0.215319	0.198507	2.25e-07	-0.541421	3.61842e-10	6.05916e-09	69	0	Cryptic	Included	Novel exon	0.100064
clu_6690_+	GABARAPL2	ENSG00000034713	chr16:75568036-75568209	chr16:75566907-75577278	+	0.99112	0.936031	-0.055089	2.32e-07	-0.194265	0.0292427	0.0644207	173	2	null set	Skipped	Annotated	0.990426
clu_9736_+	ATP6V1B1	ENSG00000116039	chr2:70960554-70960664	chr2:70960078-70960920	+	0.0105635	0.591147	0.580583	2.36e-07	0.255779	0.231703	0.343783	110	2	Cryptic	Included	Novel exon	-0.103578
clu_3872_-	GALNT6	ENSG00000139629	chr12:51358129-51358261	chr12:51357450-51359131	-	1	0.699792	-0.300208	2.37e-07	-0.297113	0.00853043	0.0228189	132	0	Skiptic	Skipped	Novel skipping	0.628249
clu_16112_-	FGFR1	ENSG00000077782	chr8:38417305-38417416	chr8:38416060-38417869	-	0.996871	0.837753	-0.159118	2.37e-07	-0.187746	0.135413	0.224619	111	0	Skiptic	Skipped	Novel skipping	0.774017
clu_12268_+	ALCAM	ENSG00000170017	chr3:105552143-105552182	chr3:105550259-105552467	+	0.846283	0.713434	-0.132849	2.38e-07	0.0190701	0.839994	0.88863	39	0	Skipped	Skipped	Annotated	1.07398
clu_3282_+	TSPAN18	ENSG00000157570	chr11:44909704-44909899	chr11:44906479-44917971	+	1	0.792562	-0.207438	2.4e-07	0.114012	0.357313	0.479137	195	0	Skiptic	Skipped	Annotated	0.756515
clu_3344_+	INCENP	ENSG00000149503	chr11:62141499-62141511	chr11:62141044-62144981	+	0.0331598	0.154851	0.121691	2.4e-07	-0.126459	0.116326	0.198171	12	0	Cryptic	Included	Annotated	0.595692
clu_10850_+	ERGIC3	ENSG00000125991	chr20:35542512-35542600	chr20:35542393-35542821	+	0.996597	0.850137	-0.14646	2.58e-07	0.252573	0.002396	0.00768578	88	1	Skiptic	Skipped	Novel skipping	0.949873
clu_5_+	AGRN	ENSG00000188157	chr1:1051031-1051043	chr1:1050837-1051252	+	0.515677	0.120644	-0.395033	2.75e-07	0.379398	0.0537823	0.10666	12	0	Skipped	Skipped	Annotated	0.841
clu_3105_-	SLC37A4	ENSG00000137700	chr11:119028734-119028834	chr11:119028426-119029221	-	0.025545	0.26494	0.239395	2.95e-07	0.223455	0.0750522	0.13969	100	1	Cryptic	Included	Annotated	0.227431
clu_7417_-	STAT5B	ENSG00000173757	chr17:42218722-42218878	chr17:42218330-42219311	-	0.952499	0.625027	-0.327472	3.1e-07	-0.365156	0.00662024	0.0183899	156	0	Skiptic	Skipped	Novel skipping	0.902573
clu_11488_-	MICAL3	ENSG00000243156	chr22:17808843-17808937	chr22:17791301-17810702	-	1	0.829497	-0.170503	3.1e-07	-0.638298	8.51663e-09	1.06986e-07	94	1	Skiptic	Skipped	Novel skipping	0.531828
clu_198_+	ZMPSTE24	ENSG00000084073	chr1:40259349-40259532	chr1:40258394-40260838	+	0.0980162	0.0173329	-0.0806833	3.14e-07	0.999105	5.16557e-10	8.35079e-09	183	0	null set	Skipped	Annotated	0.0917486
clu_11619_-	IFT27	ENSG00000100360	chr22:36762903-36763013	chr22:36758409-36763918	-	0.993301	0.777841	-0.21546	3.2e-07	0.408289	0.000850806	0.00312183	110	2	Skiptic	Skipped	Novel skipping	0.568011
clu_16395_+	FAM160B2	ENSG00000158863	chr8:22101975-22102062	chr8:22101851-22102174	+	0.0859936	0.611095	0.525101	3.2e-07	0.225196	0.0968779	0.171252	87	0	Cryptic	Included	Novel exon	0.55239
clu_7384_-	MED1	ENSG00000125686	chr17:39440385-39440518	chr17:39439193-39440622	-	0.978321	0.731005	-0.247317	3.33e-07	0.434096	8.04869e-06	5.12369e-05	133	1	Skiptic	Skipped	Annotated	1.11533
clu_817_+	CAPN2	ENSG00000162909	chr1:223746996-223747165	chr1:223745439-223749038	+	1	0.930112	-0.0698878	3.48e-07	-0.841061	2.3773e-21	1.89735e-19	169	1	null set	Skipped	Novel skipping	0.605134
clu_10757_+	CHGB	ENSG00000089199	chr20:5914617-5914713	chr20:5911682-5916325	+	0.0315903	0.0073282	-0.0242621	3.57e-07	1.4342	1.06947e-75	2.45093e-72	96	0	null set	Skipped	Annotated	0.294425
clu_4800_-	RBM26	ENSG00000139746	chr13:79353152-79353224	chr13:79344794-79354438	-	0.412484	0.194862	-0.217622	3.61e-07	0.0600745	0.564212	0.672743	72	0	Skipped	Skipped	Annotated	1.17313
clu_15301_+	GTF2I	ENSG00000263001	chr7:74744138-74744250	chr7:74743520-74744757	+	0.0426652	0.00658046	-0.0360848	3.66e-07	0.235019	0.00353611	0.0107334	112	1	null set	Skipped	Annotated	0.656357
clu_5530_-	POMT2	ENSG00000009830	chr14:77284100-77284340	chr14:77283873-77284949	-	0.00374736	0.23009	0.226343	3.75e-07	-0.22064	0.0416145	0.0864294	240	0	Cryptic	Included	Novel exon	0.148513
clu_5819_-	HEXA	ENSG00000213614	chr15:72347685-72347758	chr15:72346710-72348047	-	0.996485	0.854661	-0.141824	3.77e-07	-0.14902	0.15416	0.249827	73	1	Skiptic	Skipped	Annotated	0.774392
clu_10408_-	BOLA3	ENSG00000163170	chr2:74142271-74142360	chr2:74135658-74145188	-	0.576165	0.327003	-0.249162	3.85e-07	-0.241221	0.193209	0.298352	89	2	Skipped	Skipped	Annotated	0.803945
clu_16939_-	CRAT	ENSG00000095321	chr9:129109178-129109277	chr9:129108077-129110482	-	0.190836	0.503541	0.312705	3.97e-07	-0.96574	7.82797e-08	7.99849e-07	99	0	Included	Included	Annotated	0.286741
clu_1120_-	PHC2	ENSG00000134686	chr1:33327347-33327427	chr1:33325019-33328869	-	0.0112741	0.141874	0.1306	4.08e-07	-0.0888518	0.390593	0.51217	80	2	Cryptic	Included	Novel exon	-0.114358
clu_8018_+	NFE2L1	ENSG00000082641	chr17:48057031-48057121	chr17:48056598-48057343	+	0.233605	0.0928553	-0.14075	4.69e-07	-0.350477	3.4606e-06	2.4095e-05	90	0	Skipped	Skipped	Annotated	0.89741
clu_14078_-	STARD4	ENSG00000164211	chr5:111501961-111502088	chr5:111501116-111506329	-	0.824899	0.606884	-0.218015	5.01e-07	-0.359956	1.16145e-05	7.10333e-05	127	1	Skipped	Skipped	Annotated	0.587095
clu_17682_-	GTPBP6	ENSG00000178605	chrX:312531-312656	chrX:311627-312765	-	0.252635	0.625151	0.372516	5.19e-07	-1.05197	1.17519e-19	7.85519e-18	125	2	Included	Included	Novel exon	-0.342747
clu_17682_-	GTPBP6	ENSG00000178605_PAR_Y	chrX:312531-312656	chrX:311627-312765	-	0.252635	0.625151	0.372516	5.19e-07	-1.05197	1.17519e-19	7.85519e-18	125	2	Included	Included	Novel exon	-0.342747
clu_11298_+	PDE9A	ENSG00000160191	chr21:42770702-42770798	chr21:42769155-42772438	+	1	0.926517	-0.0734825	5.63e-07	0.0192253	0.870487	0.910797	96	0	null set	Skipped	Novel skipping	0.262031
clu_8949_+	MIDN	ENSG00000167470	chr19:1253953-1254082	chr19:1251901-1254166	+	0.261893	0.475131	0.213239	5.66e-07	0.196168	0.0573861	0.112596	129	0	Included	Included	Annotated	0.950813
clu_12068_+	KCNH8	ENSG00000183960	chr3:19346651-19346734	chr3:19342714-19347724	+	0.00187469	0.228306	0.226431	6.54e-07	-0.528374	1.09478e-05	6.73406e-05	83	2	Cryptic	Included	Annotated	0.22019
clu_14225_-	CLTB	ENSG00000175416	chr5:176396478-176396532	chr5:176392945-176397606	-	0.10082	0.0442686	-0.056551	6.54e-07	-0.235272	0.056988	0.111952	54	0	null set	Skipped	Annotated	0.957764
clu_17852_-	SMARCA1	ENSG00000102038	chrX:129493039-129493075	chrX:129492093-129496749	-	0.350403	0.619629	0.269226	6.54e-07	-0.0552296	0.535336	0.647407	36	0	Included	Included	Annotated	1.00341
clu_9084_+	DNM2	ENSG00000079805	chr19:10808568-10808580	chr19:10805967-10812263	+	0.881263	0.591628	-0.289636	6.7e-07	-0.186412	0.0334519	0.0718907	12	0	Skipped	Skipped	Annotated	0.956846
clu_5592_-	PPP1R13B	ENSG00000088808	chr14:103737693-103737860	chr14:103736202-103738678	-	0.956274	0.670436	-0.285837	6.77e-07	-0.0746008	0.362317	0.483753	167	2	Skiptic	Skipped	Annotated	0.695235
clu_1614_-	PEX19	ENSG00000162735	chr1:160283529-160283639	chr1:160283109-160285054	-	0.881552	0.976045	0.0944929	6.87e-07	0.169358	0.0916052	0.163973	110	2	null set	Included	Annotated	0.848999
clu_1661_-	TRMT1L	ENSG00000121486	chr1:185139366-185139579	chr1:185137796-185139972	-	0.945153	0.577569	-0.367584	6.92e-07	0.35616	0.000114488	0.00053655	213	0	Skiptic	Skipped	Novel skipping	0.872473
clu_8973_+	DOT1L	ENSG00000104885	chr19:2191011-2191240	chr19:2189795-2193688	+	0.921224	0.338607	-0.582617	6.95e-07	-1.00706	2.21803e-24	2.3564e-22	229	1	Skiptic	Skipped	Novel skipping	0.672844
clu_107_+	TMEM222	ENSG00000186501	chr1:27330984-27331137	chr1:27330804-27332069	+	0.252386	0.686951	0.434565	7.16e-07	0.133717	0.191236	0.295786	153	0	Included	Included	Annotated	0.802025
clu_17894_-	L1CAM	ENSG00000198910	chrX:153863367-153863379	chrX:153862894-153863476	-	0.947277	0.747893	-0.199384	7.16e-07	-0.04365	0.637543	0.732469	12	0	Skiptic	Skipped	Annotated	1.00408
clu_12513_-	DPH3	ENSG00000154813	chr3:16264154-16264229	chr3:16260829-16264768	-	0.650698	0.342671	-0.308027	7.25e-07	0.275426	0.139553	0.230343	75	0	Skipped	Skipped	Annotated	0.884592
clu_8942_+	STK11	ENSG00000118046	chr19:1227371-1227487	chr19:1226663-1227592	+	0	0.0532411	0.0532411	7.45e-07	0.200048	0.112387	0.19301	116	2	null set	Included	Novel exon	-0.159765
clu_108_+	TMEM222	ENSG00000186501	chr1:27334666-27334754	chr1:27334281-27335378	+	0.0373378	0.257127	0.219789	7.45e-07	0.133717	0.191236	0.295786	88	1	Cryptic	Included	Annotated	0.0358292
clu_14299_-	TXNDC5	ENSG00000239264	chr6:7888704-7888848	chr6:7886043-7889494	-	0.999502	0.953653	-0.0458486	7.45e-07	-0.552434	2.11768e-07	1.98202e-06	144	0	null set	Skipped	Novel skipping	0.240238
clu_12380_+	ECT2	ENSG00000114346	chr3:172755482-172755575	chr3:172755374-172756982	+	0.374502	0.703478	0.328976	7.56e-07	-0.213053	0.0149323	0.0367794	93	0	Included	Included	Annotated	0.983805
clu_16875_-	RAB14	ENSG00000119396	chr9:121193360-121193419	chr9:121192224-121201638	-	0.993697	0.892275	-0.101423	7.56e-07	-0.163676	0.0927342	0.165514	59	2	Skiptic	Skipped	Novel skipping	1.09585
clu_4825_-	CARS2	ENSG00000134905	chr13:110644064-110644182	chr13:110642521-110644384	-	0.155524	0.159542	0.00401861	7.61e-07	0.414128	9.67945e-06	6.04194e-05	118	1	null set	Included	Annotated	-0.0769718
clu_4912_+	DLEU1	ENSG00000176124	chr13:50083141-50083194	chr13:50082557-50104703	+	0.344368	0.684363	0.339995	7.62e-07	-0.766787	4.8444e-09	6.44393e-08	53	2	Included	Included	Annotated	0.00955556
clu_16293_-	PTK2	ENSG00000169398	chr8:140762367-140762388	chr8:140761262-140764233	-	0.813913	0.615497	-0.198416	7.64e-07	-0.240798	0.0102784	0.0267673	21	0	Skipped	Skipped	Annotated	1.09359
clu_5982_+	SNHG14	ENSG00000224078	chr15:25110385-25110536	chr15:25109715-25111764	+	0.0284571	0.161886	0.133429	7.86e-07	0.0907055	0.373007	0.494461	151	1	Cryptic	Included	Novel exon	-0.000190795
clu_9710_+	EML6	ENSG00000214595	chr2:54966722-54966880	chr2:54964733-54966999	+	0.865409	0.501223	-0.364186	8.44e-07	-0.435728	1.47322e-07	1.42199e-06	158	2	Skipped	Skipped	Annotated	0.161135
clu_769_+	SERTAD4	ENSG00000082497	chr1:210237263-210237468	chr1:210233011-210237943	+	0.223819	0.0836479	-0.140171	8.47e-07	-0.0848715	0.558763	0.668083	205	1	Skipped	Skipped	Novel exon	0.710726
clu_9294_+	ARHGAP33	ENSG00000004777	chr19:35784494-35784706	chr19:35784317-35784952	+	0.34829	0.859812	0.511522	8.85e-07	-2.13514	2.98209e-71	4.78387e-68	212	2	Included	Included	Novel exon	0.77673
clu_15539_+	NUB1	ENSG00000013374	chr7:151352092-151352193	chr7:151351482-151352811	+	0.0689725	0.0165232	-0.0524493	9.13e-07	-0.0142926	0.88901	0.924211	101	2	null set	Skipped	Annotated	-0.0497652
clu_9381_+	TMEM145	ENSG00000167619	chr19:42317708-42317881	chr19:42316963-42320316	+	0.99706	0.685502	-0.311558	9.91e-07	0.0817378	0.575951	0.682127	173	2	Skiptic	Skipped	Novel skipping	0.673924
clu_13047_+	LIMCH1	ENSG00000064042	chr4:41687839-41687917	chr4:41685830-41689526	+	0.00313124	0.153864	0.150733	1.02e-06	-0.437096	3.40521e-06	2.3761e-05	78	0	Cryptic	Included	Annotated	0.605521
clu_9298_+	APLP1	ENSG00000105290	chr19:35874503-35874662	chr19:35873713-35874740	+	0.969266	0.85249	-0.116777	1.06e-06	0.335521	0.000266931	0.00112806	159	0	Skiptic	Skipped	Annotated	0.661115
clu_12024_+	ARPC4	ENSG00000241553	chr3:9799878-9800067	chr3:9797777-9800184	+	0.0185042	0.0714674	0.0529632	1.06e-06	0.160052	0.213749	0.32247	189	0	null set	Included	Annotated	0.56648
clu_14877_+	PPP2R5D	ENSG00000112640	chr6:43008692-43008746	chr6:43008475-43009056	+	0.866285	0.641408	-0.224877	1.06e-06	-0.177164	0.0799374	0.146967	54	0	Skipped	Skipped	Annotated	0.935909
clu_12056_+	SLC6A6	ENSG00000131389	chr3:14468087-14468212	chr3:14467956-14472204	+	0.978431	0.720604	-0.257827	1.07e-06	-1.03705	8.26451e-22	7.01478e-20	125	2	Skiptic	Skipped	Annotated	1.02027
clu_3235_+	TEAD1	ENSG00000187079	chr11:12878888-12878900	chr11:12864900-12879707	+	0.0338163	0.178872	0.145055	1.18e-06	0.092379	0.277507	0.395553	12	0	Cryptic	Included	Annotated	1.19938
clu_1963_+	RET	ENSG00000165731	chr10:43120410-43120519	chr10:43120203-43121945	+	0.00595989	0.124223	0.118263	1.2e-06	-0.541421	3.61842e-10	6.05916e-09	109	1	Cryptic	Included	Novel exon	-0.282648
clu_2054_+	ZSWIM8	ENSG00000214655	chr10:73791323-73791499	chr10:73791176-73791858	+	0.9445	0.43309	-0.51141	1.21e-06	0.317556	0.00141799	0.00485536	176	2	Skiptic	Skipped	Novel skipping	0.805468
clu_9181_+	AC007192.1	ENSG00000268173	chr19:18154627-18154689	chr19:18153294-18155456	+	0.00314949	0.0263348	0.0231853	1.26e-06	0.564054	0.220064	0.329809	62	2	null set	Included	Novel exon	0.0740476
clu_6151_+	RPLP1	ENSG00000137818	chr15:69453646-69453721	chr15:69453020-69455169	+	0.984233	0.951901	-0.0323327	1.27e-06	-0.0930297	0.265862	0.38268	75	0	null set	Skipped	Annotated	0.697908
clu_16414_+	R3HCC1	ENSG00000104679	chr8:23293302-23293373	chr8:23291533-23294768	+	1	0.896569	-0.103431	1.27e-06	0.696053	1.288e-07	1.25529e-06	71	2	Skiptic	Skipped	Novel skipping	0.647531
clu_6397_+	UBN1	ENSG00000118900	chr16:4871154-4871301	chr16:4870972-4872883	+	0.884407	0.731255	-0.153152	1.29e-06	-0.173405	0.100746	0.176786	147	0	Skipped	Skipped	Annotated	0.709759
clu_11064_-	RRBP1	ENSG00000125844	chr20:17679998-17680075	chr20:17660528-17682027	-	0.0950772	0.408716	0.313639	1.29e-06	-0.56597	0.00240653	0.0077134	77	2	Cryptic	Included	Annotated	0.437316
clu_12489_-	IQSEC1	ENSG00000144711	chr3:12902772-12902822	chr3:12901522-12908348	-	0.872177	0.632287	-0.23989	1.31e-06	-0.0942802	0.4954	0.611606	50	2	Skipped	Skipped	Annotated	0.931706
clu_17260_+	DNM1	ENSG00000106976	chr9:128247923-128247935	chr9:128247486-128248582	+	0.977908	0.885105	-0.0928028	1.35e-06	-0.832351	1.66786e-10	2.98614e-09	12	0	null set	Skipped	Novel skipping	0.834385
clu_14744_+	HMGN4	ENSG00000182952	chr6:26539900-26540026	chr6:26538501-26545126	+	0.0884375	0.188767	0.10033	1.37e-06	-0.038872	0.675563	0.763588	126	0	Cryptic	Included	Novel exon	0.199285
clu_14051_-	DHFR	ENSG00000228716	chr5:80654007-80654057	chr5:80649494-80654403	-	0.98969	0.939855	-0.0498353	1.39e-06	0.228491	0.194754	0.300004	50	2	null set	Skipped	Annotated	0.649784
clu_12523_-	TOP2B	ENSG00000077097	chr3:25604759-25604870	chr3:25601225-25606042	-	0.992636	0.841078	-0.151557	1.4e-06	0.0403096	0.615731	0.716019	111	0	Skiptic	Skipped	Novel skipping	0.899616
clu_9118_+	MAST1	ENSG00000105613	chr19:12843528-12843607	chr19:12841066-12847289	+	0.831079	0.565734	-0.265345	1.53e-06	-0.411958	0.00226664	0.00732324	79	1	Skipped	Skipped	Annotated	0.742752
clu_15292_+	CLIP2	ENSG00000106665	chr7:74401504-74401567	chr7:74400555-74403836	+	1	0.859169	-0.140831	1.59e-06	-0.607442	1.56411e-05	9.2179e-05	63	0	Skiptic	Skipped	Annotated	0.439312
clu_16199_-	C8orf59	ENSG00000176731	chr8:85214920-85215037	chr8:85214631-85217385	-	0.953852	0.698764	-0.255088	1.59e-06	-0.251915	0.0278908	0.0620045	117	0	Skiptic	Skipped	Annotated	0.610898
clu_13381_-	SEC31A	ENSG00000138674	chr4:82845200-82845293	chr4:82844509-82848803	-	0.00812464	0.0800401	0.0719155	1.61e-06	-0.241384	0.0186452	0.0442924	93	0	null set	Included	Annotated	1.01249
clu_8404_-	CBARP	ENSG00000099625	chr19:1233761-1233848	chr19:1233636-1234190	-	0.0107055	0.453986	0.44328	1.62e-06	0.830084	5.24732e-15	1.99947e-13	87	0	Cryptic	Included	Novel exon	-0.461215
clu_16836_-	CTNNAL1	ENSG00000119326	chr9:108999066-108999256	chr9:108992819-109013301	-	0.847388	0.591479	-0.255909	1.66e-06	-0.757046	3.70798e-15	1.43333e-13	190	1	Skipped	Skipped	Novel skipping	0.937835
clu_692_+	XPR1	ENSG00000143324	chr1:180836521-180836716	chr1:180835045-180863707	+	0.971278	0.813136	-0.158142	1.68e-06	-0.263487	0.00100973	0.00361483	195	0	Skiptic	Skipped	Annotated	0.876454
clu_4436_+	MARS	ENSG00000166986	chr12:57489895-57489971	chr12:57489558-57490206	+	0.965893	0.997837	0.031944	1.72e-06	0.225218	0.0187654	0.0445186	76	1	null set	Included	Annotated	0.762504
clu_3636_+	NLRX1	ENSG00000160703	chr11:119172355-119172425	chr11:119171473-119172900	+	0.672266	0.980095	0.307829	1.73e-06	0.136354	0.331272	0.452246	70	1	Included	Included	Annotated	0.421997
clu_5123_+	SYNE2	ENSG00000054654	chr14:64215285-64215354	chr14:64214470-64216247	+	0.119704	0.7069	0.587196	1.88e-06	-0.426066	1.17565e-06	9.17754e-06	69	0	Included	Included	Annotated	1.0759
clu_3622_+	PHLDB1	ENSG00000019144	chr11:118644646-118644691	chr11:118644174-118645355	+	0.00328099	0.0811463	0.0778653	1.92e-06	0.600311	0.000141975	0.000649988	45	0	null set	Included	Annotated	0.702022
clu_14810_+	BRD2	ENSG00000204256	chr6:32975020-32975112	chr6:32974765-32975383	+	0.1814	0.273532	0.0921312	1.93e-06	0.302445	0.000891108	0.00324595	92	2	null set	Included	Annotated	1.02367
clu_14685_-	RPS6KA2	ENSG00000071242	chr6:166500886-166500924	chr6:166498650-166504505	-	0.995155	0.87005	-0.125105	1.94e-06	-0.547876	3.21308e-11	6.71149e-10	38	2	Skiptic	Skipped	Novel skipping	0.838385
clu_4823_-	ARGLU1	ENSG00000134884	chr13:106557558-106557616	chr13:106557131-106559431	-	0.191082	0.0400476	-0.151034	1.98e-06	-0.0157003	0.862093	0.90505	58	1	Skipped	Skipped	Annotated	1.10293
clu_1268_-	MYSM1	ENSG00000162601	chr1:58671322-58671422	chr1:58669038-58671869	-	0.00651466	0.330446	0.323931	2.15e-06	-0.144541	0.126264	0.212163	100	1	Cryptic	Included	Novel exon	0.157161
clu_13407_-	UNC5C	ENSG00000182168	chr4:95222209-95222266	chr4:95220176-95242428	-	0.601706	0.914549	0.312843	2.15e-06	0.675069	6.02461e-14	1.91002e-12	57	0	Included	Included	Annotated	1.01776
clu_15207_+	STARD3NL	ENSG00000010270	chr7:38217024-38217078	chr7:38215105-38217187	+	0.88172	0.692554	-0.189166	2.18e-06	-0.0527513	0.672572	0.761157	54	0	Skipped	Skipped	Annotated	0.948818
clu_5493_-	COX16	ENSG00000133983	chr14:70342657-70342729	chr14:70329236-70359518	-	0.84272	0.738694	-0.104027	2.19e-06	0.189044	0.107321	0.186064	72	0	Skipped	Skipped	Annotated	0.832352
clu_4350_+	DIP2B	ENSG00000066084	chr12:50671185-50671398	chr12:50660319-50674473	+	0.933669	0.605298	-0.328371	2.26e-06	-0.311129	0.00700661	0.0193006	213	0	Skiptic	Skipped	Novel skipping	1.03002
clu_16991_-	SNAPC4	ENSG00000165684	chr9:136376735-136376865	chr9:136376481-136377542	-	0.00190476	0.161538	0.159633	2.33e-06	0.724384	7.89976e-11	1.52134e-09	130	1	Cryptic	Included	Novel exon	-0.491372
clu_6267_+	MPG	ENSG00000103152	chr16:79138-79331	chr16:78333-79424	+	0.0415912	0.142704	0.101113	2.35e-06	-0.515894	8.12436e-06	5.16776e-05	193	1	Cryptic	Included	Annotated	-0.121931
clu_9596_+	SELENOI	ENSG00000138018	chr2:26386353-26386536	chr2:26385139-26389004	+	0.997515	0.88015	-0.117365	2.36e-06	-0.0691821	0.500866	0.61674	183	0	Skiptic	Skipped	Novel skipping	0.549709
clu_14792_+	MSH5	ENSG00000204410	chr6:31745236-31745319	chr6:31744581-31747386	+	0.0513802	0.273662	0.222281	2.43e-06	-0.487975	0.00520066	0.0149719	83	2	Cryptic	Included	Annotated	0.787739
clu_2666_-	GATD1	ENSG00000177225	chr11:771519-771688	chr11:771426-772426	-	0.0139806	0.251533	0.237553	2.46e-06	-0.79649	3.4436e-14	1.13434e-12	169	1	Cryptic	Included	Novel exon	-0.108484
clu_9282_+	TMEM147	ENSG00000105677	chr19:35545887-35545957	chr19:35545816-35546525	+	0.998324	0.9634	-0.0349241	2.47e-06	-0.00961299	0.912433	0.940942	70	1	null set	Skipped	Novel skipping	0.885932
clu_13215_+	KLHL2	ENSG00000109466	chr4:165321311-165321375	chr4:165317969-165322031	+	0.258797	0.604753	0.345956	2.49e-06	-0.649876	1.99688e-06	1.48787e-05	64	1	Included	Included	Annotated	0.3322
clu_13528_-	TENM3-AS1	ENSG00000177822	chr4:182143437-182143545	chr4:182143139-182143702	-	0.978276	0.363262	-0.615014	2.51e-06	0.595074	4.49428e-10	7.3719e-09	108	0	Skiptic	Skipped	Novel skipping	0.596441
clu_16976_-	VAV2	ENSG00000160293	chr9:133782266-133782460	chr9:133780710-133783502	-	0.0121208	0.128129	0.116008	2.52e-06	-0.885365	2.84936e-19	1.85059e-17	194	2	Cryptic	Included	Novel exon	-0.20357
clu_10622_-	TMEM237	ENSG00000155755	chr2:201627320-201627414	chr2:201626147-201628075	-	0.915271	0.744822	-0.170449	2.58e-06	0.245207	0.0867836	0.157202	94	1	Skiptic	Skipped	Annotated	0.913422
clu_140_+	TMEM39B	ENSG00000121775	chr1:32095659-32095762	chr1:32094971-32100441	+	0.079732	0.32929	0.249558	2.67e-06	0.152539	0.265535	0.382277	103	1	Cryptic	Included	Annotated	0.293945
clu_3853_-	NCKAP5L	ENSG00000167566	chr12:49816905-49816984	chr12:49806041-49828321	-	0.00770146	0.215916	0.208215	2.71e-06	0.61498	1.20913e-11	2.67912e-10	79	1	Cryptic	Included	Novel exon	0.191835
clu_2707_-	NUP98	ENSG00000110713	chr11:3685972-3686194	chr11:3683441-3691346	-	0.894173	0.681228	-0.212945	2.73e-06	0.118553	0.238776	0.351579	222	0	Skipped	Skipped	Annotated	0.774554
clu_3029_-	SLC36A4	ENSG00000180773	chr11:93184429-93184520	chr11:93182894-93185690	-	0.761461	0.956934	0.195473	2.75e-06	0.0932568	0.395169	0.516651	91	1	Included	Included	Novel skipping	0.798376
clu_16602_+	PTP4A3	ENSG00000184489	chr8:141426454-141426628	chr8:141425140-141426938	+	0.0455253	0.0870247	0.0414994	2.75e-06	-0.860505	6.67424e-10	1.05903e-08	174	0	null set	Included	Novel exon	-0.180398
clu_3890_-	HOTAIR	ENSG00000228630	chr12:53967268-53967394	chr12:53966377-53968616	-	0.370583	0.730837	0.360253	2.79e-06	0.596771	0.0012761	0.00442717	126	0	Included	Included	Annotated	-0.0244597
clu_2484_-	PANK1	ENSG00000152782	chr10:89593812-89593989	chr10:89593320-89599251	-	0.941736	0.551409	-0.390327	2.82e-06	-0.102081	0.486098	0.602881	177	0	Skiptic	Skipped	Annotated	1.08455
clu_4820_-	TEX30	ENSG00000151287	chr13:102767272-102767478	chr13:102766580-102768259	-	0.844253	0.557655	-0.286598	2.94e-06	-0.0410464	0.853855	0.899497	206	2	Skipped	Skipped	Annotated	0.946686
clu_7543_-	VEZF1	ENSG00000136451	chr17:57985253-57985465	chr17:57983393-57988078	-	0.188721	0.49339	0.304669	2.96e-06	0.328979	0.000237812	0.00102223	212	2	Included	Included	Novel exon	0.833688
clu_14774_+	DDR1	ENSG00000204580	chr6:30885624-30885680	chr6:30884710-30888687	+	0.683322	0.375622	-0.3077	2.98e-06	0.0425452	0.710089	0.790565	56	2	Skipped	Skipped	Annotated	0.343965
clu_16573_+	EMC2	ENSG00000104412	chr8:108455872-108455930	chr8:108453147-108469825	+	0.999673	0.954929	-0.044744	2.99e-06	-0.826878	3.31856e-07	2.95593e-06	58	1	null set	Skipped	Novel skipping	0.943678
clu_17606_+	STAG2	ENSG00000101972	chrX:124090853-124090964	chrX:124090764-124094017	+	0.45188	0.236583	-0.215297	3.07e-06	0.0504698	0.577138	0.683129	111	0	Skipped	Skipped	Annotated	1.15121
clu_7579_-	STRADA	ENSG00000266173	chr17:63707246-63707418	chr17:63706739-63710490	-	0.810749	0.427089	-0.38366	3.11e-06	-0.283834	0.00755213	0.020555	172	1	Skipped	Skipped	Annotated	0.750377
clu_11884_+	CBY1	ENSG00000100211	chr22:38671069-38671188	chr22:38670989-38673158	+	0.997373	0.734775	-0.262598	3.13e-06	0.085591	0.573828	0.680366	119	2	Skiptic	Skipped	Novel skipping	0.657147
clu_16119_-	ANK1	ENSG00000029534	chr8:41670783-41670828	chr8:41668564-41672353	-	0.052089	0.317887	0.265798	3.14e-06	0.176608	0.146275	0.239517	45	0	Cryptic	Included	Novel exon	-0.113348
clu_8178_+	CBX2	ENSG00000173894	chr17:79781695-79781801	chr17:79779427-79783731	+	0.988751	0.928925	-0.0598251	3.17e-06	0.24228	0.0026871	0.00845646	106	1	null set	Skipped	Novel skipping	0.576206
clu_1521_-	UBE2Q1	ENSG00000160714	chr1:154557964-154558095	chr1:154555964-154558226	-	0.000591447	0.0218105	0.021219	3.26e-06	0.324098	0.0128084	0.0322815	131	2	null set	Included	Novel exon	0.241714
clu_6508_+	SPNS1	ENSG00000169682	chr16:28981900-28982056	chr16:28981615-28982355	+	0.706184	0.902564	0.19638	3.28e-06	0.416669	4.26397e-05	0.000224491	156	0	Included	Included	Annotated	0.741858
clu_1740_-	EPRS	ENSG00000136628	chr1:220018125-220018146	chr1:220011056-220018448	-	0.196018	0.111822	-0.0841958	3.36e-06	-0.136345	0.089973	0.161756	21	0	null set	Skipped	Annotated	1.02323
clu_2592_-	FAM204A	ENSG00000165669	chr10:118341726-118341927	chr10:118336423-118342269	-	0.88427	0.625778	-0.258492	3.49e-06	0.149043	0.307888	0.427779	201	0	Skipped	Skipped	Annotated	0.197499
clu_9542_+	COLEC11	ENSG00000118004	chr2:3641239-3641432	chr2:3640331-3643443	+	0.0254329	0.00521016	-0.0202227	3.6e-06	0.419621	0.000111936	0.000526131	193	1	null set	Skipped	Annotated	-0.258507
clu_1897_+	ATP5F1C	ENSG00000165629	chr10:7796120-7796155	chr10:7788263-7797046	+	0.947684	0.986844	0.0391602	3.79e-06	-0.202603	0.00738256	0.0201653	35	2	null set	Included	Annotated	0.9495
clu_11678_-	POLDIP3	ENSG00000100227	chr22:42601969-42602056	chr22:42599793-42602769	-	0.373752	0.596287	0.222535	3.79e-06	-0.50024	8.97103e-06	5.64144e-05	87	0	Included	Included	Annotated	0.797693
clu_7740_+	SGSM2	ENSG00000141258	chr17:2362417-2362474	chr17:2362270-2362837	+	0.0677064	0.688826	0.621119	3.81e-06	-0.12782	0.181228	0.283186	57	0	Cryptic	Included	Novel exon	-0.217466
clu_1313_-	C1orf52	ENSG00000162642	chr1:85258934-85259061	chr1:85258722-85259357	-	0.914196	0.621667	-0.292529	3.81e-06	0.37401	0.00153919	0.00521473	127	1	Skiptic	Skipped	Annotated	0.95725
clu_12645_-	CACNA2D2	ENSG00000007402	chr3:50373064-50373085	chr3:50370380-50374736	-	0.19804	0.341449	0.143409	3.82e-06	0.684851	4.71644e-15	1.81007e-13	21	0	Included	Included	Annotated	1.01073
clu_2179_+	MXI1	ENSG00000119950	chr10:110244827-110244857	chr10:110228321-110279179	+	0.948842	0.829464	-0.119378	3.86e-06	-0.611935	4.10927e-08	4.48747e-07	30	0	Skiptic	Skipped	Annotated	1.0671
clu_11420_-	SETD4	ENSG00000185917	chr21:36057383-36057477	chr21:36057204-36058815	-	0.561877	0.195304	-0.366573	3.86e-06	-0.0648304	0.741145	0.815188	94	1	Skipped	Skipped	Annotated	0.0395811
clu_3873_-	GALNT6	ENSG00000139629	chr12:51382312-51382509	chr12:51379884-51383460	-	0.293665	0.078956	-0.214709	3.96e-06	-0.297113	0.00853043	0.0228189	197	2	Skipped	Skipped	Annotated	0.0638509
clu_8034_+	NME1	ENSG00000239672	chr17:51154224-51154444	chr17:51153662-51155650	+	0.0555499	0.0161564	-0.0393935	3.96e-06	-0.157385	0.294098	0.413381	220	1	null set	Skipped	Annotated	0.14034
clu_6602_+	CX3CL1	ENSG00000006210	chr16:57379633-57379754	chr16:57372638-57382029	+	0.996342	0.947799	-0.0485427	4.01e-06	0.516906	1.08734e-05	6.69601e-05	121	1	null set	Skipped	Annotated	0.213246
clu_11980_+	PPP6R2	ENSG00000100239	chr22:50440373-50440462	chr22:50440049-50440821	+	0	0.182275	0.182275	4.03e-06	-0.350006	7.80748e-05	0.000383137	89	2	Cryptic	Included	Novel exon	-0.0902408
clu_1773_-	ENAH	ENSG00000154380	chr1:225535506-225535563	chr1:225530638-225554905	-	0.0627674	0.0253721	-0.0373953	4.09e-06	0.0949875	0.225634	0.336552	57	0	null set	Skipped	Annotated	1.07702
clu_17705_-	SCML2	ENSG00000102098	chrX:18242438-18242590	chrX:18241379-18246576	-	0.522637	0.876367	0.353731	4.16e-06	-0.577789	4.91416e-07	4.19324e-06	152	2	Included	Included	Annotated	0.9103
clu_8568_-	DOCK6	ENSG00000130158	chr19:11201335-11201493	chr19:11201052-11201888	-	0.0280606	0.255285	0.227225	4.17e-06	-0.186719	0.44705	0.566674	158	2	Cryptic	Included	Novel exon	0.173588
clu_2253_-	GDI2	ENSG00000057608	chr10:5766493-5766638	chr10:5766295-5768212	-	0.99683	0.965088	-0.031742	4.19e-06	-0.0108895	0.892267	0.926889	145	1	null set	Skipped	Annotated	0.597562
clu_3424_+	CNIH2	ENSG00000174871	chr11:66281416-66281574	chr11:66278537-66282258	+	0.0538371	0.1687	0.114863	4.22e-06	-0.974107	3.03142e-07	2.72896e-06	158	2	Cryptic	Included	Annotated	-0.0288616
clu_1354_-	WDR77	ENSG00000116455	chr1:111443666-111443725	chr1:111443394-111443866	-	0.0111299	0.0704263	0.0592965	4.28e-06	-0.448975	0.0182081	0.0434535	59	2	null set	Included	Novel exon	0.17815
clu_13063_+	FIP1L1	ENSG00000145216	chr4:53379072-53379117	chr4:53377923-53379224	+	0.384004	0.243546	-0.140457	4.31e-06	-0.31739	0.00242157	0.00775076	45	0	Skipped	Skipped	Annotated	1.04948
clu_16405_+	SORBS3	ENSG00000120896	chr8:22566344-22566484	chr8:22565872-22566660	+	0.759733	0.952949	0.193217	4.34e-06	0.0051112	0.973824	0.983016	140	2	Included	Included	Annotated	0.40339
clu_9055_+	HNRNPM	ENSG00000099783	chr19:8483157-8483211	chr19:8474244-8485602	+	0.821356	0.650861	-0.170495	4.56e-06	0.5286	0.00194473	0.00641393	54	0	Skipped	Skipped	Annotated	1.17245
clu_7466_-	UBTF	ENSG00000108312	chr17:44212343-44212454	chr17:44212006-44212818	-	0.453205	0.655914	0.202709	4.77e-06	0.392217	7.10997e-06	4.59056e-05	111	0	Included	Included	Annotated	1.04332
clu_5944_-	PRC1	ENSG00000198901	chr15:90981498-90981669	chr15:90981033-90981747	-	0.995277	0.926823	-0.0684542	4.8e-06	-0.518743	4.09896e-09	5.53964e-08	171	0	null set	Skipped	Annotated	0.765486
clu_17477_+	RBM10	ENSG00000182872	chrX:47171027-47171258	chrX:47169498-47173127	+	0.996922	0.875277	-0.121646	4.81e-06	-0.139936	0.142347	0.233993	231	0	Skiptic	Skipped	Annotated	0.92596
clu_17408_+	EHMT1	ENSG00000181090	chr9:137752330-137752408	chr9:137744090-137754170	+	0.881323	0.698922	-0.182401	4.91e-06	0.0942771	0.294756	0.414088	78	0	Skipped	Skipped	Annotated	0.427565
clu_12750_-	CBLB	ENSG00000114423	chr3:105671023-105671046	chr3:105670352-105678430	-	0.00332779	0.100058	0.0967299	4.95e-06	1.00279	3.85905e-25	4.32916e-23	23	2	null set	Included	Annotated	-0.143625
clu_3762_-	BCAT1	ENSG00000060982	chr12:24881300-24881411	chr12:24878649-24894274	-	0.976348	0.884423	-0.0919247	5.01e-06	-0.136903	0.12687	0.212936	111	0	null set	Skipped	Annotated	0.587703
clu_724_+	NAV1	ENSG00000134369	chr1:201790553-201790577	chr1:201789792-201790688	+	0.584564	0.328078	-0.256486	5.02e-06	0.293426	0.00135279	0.00465595	24	0	Skipped	Skipped	Annotated	1.04656
clu_12062_+	CAPN7	ENSG00000131375	chr3:15245525-15245671	chr3:15242253-15246731	+	0.637653	0.98742	0.349768	5.04e-06	0.0232861	0.817897	0.872735	146	2	Included	Included	Novel skipping	0.793523
clu_7314_-	MYO18A	ENSG00000196535	chr17:29096760-29096915	chr17:29095059-29097222	-	0.977431	0.480395	-0.497036	5.06e-06	-0.500973	0.00384168	0.0115322	155	2	Skiptic	Skipped	Novel skipping	0.761413
clu_15500_+	GSTK1	ENSG00000197448	chr7:143265260-143265296	chr7:143265092-143267616	+	0.935423	0.776167	-0.159257	5.08e-06	-0.0375202	0.714729	0.794401	36	0	Skiptic	Skipped	Annotated	0.603135
clu_1085_-	MECR	ENSG00000116353	chr1:29203130-29203233	chr1:29202045-29206761	-	0.955972	0.699092	-0.25688	5.2e-06	-1.19479	3.90036e-22	3.40052e-20	103	1	Skiptic	Skipped	Annotated	0.719683
clu_2814_-	FNBP4	ENSG00000109920	chr11:47743952-47744163	chr11:47736740-47746055	-	0.995932	0.884335	-0.111596	5.22e-06	-0.356818	0.000170472	0.000763033	211	1	Skiptic	Skipped	Novel skipping	0.908231
clu_11526_-	DGCR6L	ENSG00000128185	chr22:20316118-20316219	chr22:20315476-20319638	-	0.771097	0.497885	-0.273212	5.38e-06	-0.435454	9.09173e-05	0.000438645	101	2	Skipped	Skipped	Annotated	0.651119
clu_4365_+	ACVR1B	ENSG00000135503	chr12:51952694-51952771	chr12:51951834-51975264	+	0.0331913	0.158661	0.12547	5.41e-06	-0.020565	0.819174	0.873655	77	2	Cryptic	Included	Novel exon	0.462458
clu_11383_-	MRPL39	ENSG00000154719	chr21:25606794-25606965	chr21:25606655-25607402	-	0.00958658	0.0669042	0.0573176	5.53e-06	-0.509337	0.00011855	0.000553163	171	0	null set	Included	Novel exon	0.200736
clu_3165_-	B3GAT1	ENSG00000109956	chr11:134386537-134386619	chr11:134384188-134387547	-	0.0207837	0.240617	0.219834	5.56e-06	0.75504	4.14711e-10	6.8374e-09	82	1	Cryptic	Included	Novel exon	-0.0450028
clu_15832_-	ATP5MF	ENSG00000241468	chr7:99459146-99459263	chr7:99458355-99460085	-	0.951966	0.794769	-0.157197	5.57e-06	-0.445109	1.97297e-05	0.000113118	117	0	Skiptic	Skipped	Annotated	0.359833
clu_12986_+	SH3BP2	ENSG00000087266	chr4:2831922-2831978	chr4:2831679-2832330	+	0.870323	0.611829	-0.258494	5.65e-06	0.0542487	0.697401	0.780393	56	2	Skipped	Skipped	Annotated	0.590544
clu_15896_-	LAMB1	ENSG00000091136	chr7:107952008-107952223	chr7:107951322-107953529	-	0.998148	0.91984	-0.0783084	5.83e-06	-0.422431	0.0106218	0.027532	215	2	null set	Skipped	Novel skipping	0.622909
clu_3121_-	SCN3B	ENSG00000166257	chr11:123633886-123634018	chr11:123633776-123634120	-	0.0251623	0.149945	0.124783	5.87e-06	-0.052722	0.476111	0.593824	132	0	Cryptic	Included	Novel exon	0.229445
clu_14978_+	FOXO3	ENSG00000118689	chr6:108639492-108639609	chr6:108561829-108663454	+	0.0314787	0.185471	0.153992	5.92e-06	0.282846	0.00681547	0.0188562	117	0	Cryptic	Included	Novel exon	0.0710813
clu_6885_-	ZC3H7A	ENSG00000122299	chr16:11796218-11796415	chr16:11782388-11797123	-	0.0749179	0.243689	0.168771	6.05e-06	0.257409	0.0240318	0.0546525	197	2	Cryptic	Included	Annotated	-0.207328
clu_2180_+	SMC3	ENSG00000108055	chr10:110573706-110573745	chr10:110569013-110575335	+	0.978526	0.915749	-0.0627767	6.06e-06	-0.0642342	0.508573	0.623932	39	0	null set	Skipped	Novel skipping	1.01795
clu_11560_-	GSTT2B	ENSG00000133433	chr22:23960690-23960794	chr22:23960381-23961019	-	0.015376	0.0411285	0.0257525	6.1e-06	-0.581855	5.34222e-08	5.70572e-07	104	2	null set	Included	Novel exon	-0.143793
clu_11680_-	ARFGAP3	ENSG00000242247	chr22:42810812-42810944	chr22:42808890-42817141	-	0.715305	0.39552	-0.319785	6.11e-06	-0.18577	0.136828	0.226451	132	0	Skipped	Skipped	Annotated	0.452887
clu_9236_+	POP4	ENSG00000105171	chr19:29610408-29610632	chr19:29608709-29611861	+	0.972876	0.823152	-0.149724	6.13e-06	0.297179	0.0144793	0.035801	224	2	Skiptic	Skipped	Annotated	0.425229
clu_10917_+	STK4	ENSG00000101109	chr20:44975323-44975410	chr20:44972158-44978442	+	0.00712927	0.0832302	0.0761009	6.18e-06	0.145918	0.121828	0.205897	87	0	null set	Included	Novel exon	0.29675
clu_13443_-	ZGRF1	ENSG00000138658	chr4:112548252-112548380	chr4:112547408-112553834	-	0.669483	0.875503	0.20602	6.25e-06	-0.241647	0.0234067	0.0534735	128	2	Included	Included	Annotated	0.688647
clu_8675_-	SUGP2	ENSG00000064607	chr19:18998923-18998985	chr19:18995280-19001612	-	0.00557854	0.0400557	0.0344772	6.26e-06	-0.476492	3.93345e-07	3.4331e-06	62	2	null set	Included	Annotated	0.13146
clu_4403_+	HNRNPA1	ENSG00000135486	chr12:54283078-54283234	chr12:54282874-54283811	+	0.160843	0.104925	-0.0559182	6.28e-06	-0.506732	5.14782e-13	1.42382e-11	156	0	null set	Skipped	Annotated	1.08137
clu_13283_-	AFAP1	ENSG00000196526	chr4:7781573-7781627	chr4:7778876-7786193	-	0.222757	0.0877797	-0.134977	6.38e-06	-0.0312951	0.73349	0.809182	54	0	Skipped	Skipped	Novel exon	0.436618
clu_12821_-	RPL32P3	ENSG00000251474	chr3:129396216-129396420	chr3:129393795-129397039	-	0.955809	0.605709	-0.3501	6.41e-06	0.406639	0.00898763	0.0238676	204	0	Skiptic	Skipped	Annotated	0.562371
clu_15637_-	ANKMY2	ENSG00000106524	chr7:16644684-16644812	chr7:16636455-16645506	-	0.0773759	0.277859	0.200484	6.64e-06	-0.891246	1.39675e-11	3.06101e-10	128	2	Cryptic	Included	Annotated	0.147707
clu_160_+	ZMYM4	ENSG00000146463	chr1:35295926-35295988	chr1:35269085-35325359	+	0.252716	0.477878	0.225162	6.69e-06	0.232588	0.00450805	0.013233	62	2	Included	Included	Annotated	0.570794
clu_3223_+	AKIP1	ENSG00000166452	chr11:8912452-8912533	chr11:8911671-8914825	+	0.536111	0.791341	0.25523	6.8e-06	-0.512831	4.05221e-05	0.00021454	81	0	Included	Included	Annotated	0.808913
clu_15285_+	ELN	ENSG00000049540	chr7:74065943-74065997	chr7:74065732-74066731	+	0.213853	0.622105	0.408252	6.8e-06	2.08138	4.75095e-43	2.17757e-40	54	0	Included	Included	Annotated	0.582491
clu_3705_-	C12orf4	ENSG00000047621	chr12:4536016-4536219	chr12:4534302-4538408	-	1	0.867929	-0.132071	6.83e-06	0.49976	0.00097082	0.00349252	203	2	Skiptic	Skipped	Annotated	0.598935
clu_5760_-	CIAO2A	ENSG00000166797	chr15:64081101-64081151	chr15:64075537-64088686	-	0.695025	0.544279	-0.150746	7.05e-06	0.202768	0.0222209	0.0512416	50	2	Skipped	Skipped	Annotated	0.826451
clu_13290_-	BOD1L1	ENSG00000038219	chr4:13572701-13572842	chr4:13570128-13576837	-	0.202313	0.482014	0.279701	7.11e-06	0.12146	0.299917	0.419392	141	0	Included	Included	Annotated	0.813626
clu_6367_+	FLYWCH2	ENSG00000162076	chr16:2898775-2898958	chr16:2896771-2899048	+	0.0722886	0.151447	0.0791589	7.27e-06	-0.881884	1.90169e-11	4.12256e-10	183	0	null set	Included	Novel exon	0.0939172
clu_10768_+	LAMP5	ENSG00000125869	chr20:9518039-9518228	chr20:9516361-9529641	+	0.994804	0.944226	-0.050578	7.35e-06	1.57066	1.46909e-65	1.68337e-62	189	0	null set	Skipped	Novel skipping	0.700335
clu_12527_-	SLC4A7	ENSG00000033867	chr3:27409355-27409530	chr3:27404963-27411641	-	0.970869	0.714873	-0.255995	7.35e-06	-0.99847	1.06562e-19	7.18265e-18	175	1	Skiptic	Skipped	Annotated	1.15702
clu_3511_+	EMSY	ENSG00000158636	chr11:76454748-76454790	chr11:76453388-76458182	+	0.140723	0.432569	0.291845	7.37e-06	-0.141152	0.172083	0.271788	42	0	Included	Included	Annotated	1.14758
clu_13803_+	HARS2	ENSG00000112855	chr5:140693490-140693508	chr5:140691756-140693590	+	0.204525	0.0676715	-0.136854	7.54e-06	0.343664	0.00336395	0.0102672	18	0	Skipped	Skipped	Annotated	0.450316
clu_12657_-	ABHD14B	ENSG00000114779	chr3:51971811-51971892	chr3:51971698-51973964	-	0.0667299	0.185849	0.119119	7.56e-06	-0.237719	0.0622207	0.120171	81	0	Cryptic	Included	Annotated	0.299697
clu_16474_+	IKBKB	ENSG00000104365	chr8:42288633-42288728	chr8:42272205-42290155	+	0.829106	0.604976	-0.224129	7.63e-06	0.0912164	0.486257	0.60301	95	2	Skipped	Skipped	Annotated	0.637731
clu_5030_+	REC8	ENSG00000100918	chr14:24177867-24177940	chr14:24177758-24178090	+	0.0124799	0.0417022	0.0292224	7.66e-06	-0.684973	1.63919e-10	2.93953e-09	73	1	null set	Included	Novel exon	-0.0506745
clu_4075_-	RAB35	ENSG00000111737	chr12:120098810-120098935	chr12:120097373-120099029	-	0.991386	0.919456	-0.0719299	7.76e-06	0.0441132	0.698857	0.781467	125	2	null set	Skipped	Annotated	0.736095
clu_11580_-	AP1B1	ENSG00000100280	chr22:29329711-29329720	chr22:29328895-29330377	-	0.670062	0.437027	-0.233035	7.78e-06	0.0695028	0.442256	0.562311	9	0	Skipped	Skipped	Annotated	0.7728
clu_8179_+	GAA	ENSG00000171298	chr17:80101810-80101890	chr17:80101625-80104554	+	0.959471	0.726497	-0.232974	7.79e-06	-0.453435	0.00709355	0.0194821	80	2	Skiptic	Skipped	Annotated	-0.0154477
clu_6836_-	PKMYT1	ENSG00000127564	chr16:2975981-2976089	chr16:2975812-2976663	-	0.0062304	0.110162	0.103932	7.81e-06	-0.186086	0.0676987	0.128341	108	0	Cryptic	Included	Annotated	-0.366715
clu_10989_+	ARFGAP1	ENSG00000101199	chr20:63283850-63283880	chr20:63282851-63284865	+	0.0096058	0.13091	0.121304	7.85e-06	1.01192	7.87298e-17	3.85056e-15	30	0	Cryptic	Included	Annotated	0.694581
clu_13598_+	DNAJC21	ENSG00000168724	chr5:34949542-34949677	chr5:34945803-34950169	+	0.270917	0.0739008	-0.197017	7.88e-06	-0.47522	4.48568e-06	3.03754e-05	135	0	Skipped	Skipped	Annotated	0.031324
clu_673_+	KLHL20	ENSG00000076321	chr1:173715522-173715654	chr1:173715078-173716002	+	0.325321	0.10036	-0.224962	7.91e-06	0.263883	0.00940774	0.0248157	132	0	Skipped	Skipped	Annotated	0.356146
clu_9605_+	EMILIN1	ENSG00000138080	chr2:27085159-27085297	chr2:27085008-27085677	+	0.906133	0.979249	0.0731163	7.91e-06	0.527954	1.22714e-10	2.24981e-09	138	0	null set	Included	Novel skipping	0.630015
clu_15287_+	EIF4H	ENSG00000106682	chr7:74190246-74190306	chr7:74189918-74194740	+	0.13478	0.404399	0.269618	8.06e-06	-0.115174	0.097688	0.172324	60	0	Included	Included	Annotated	0.833492
clu_13393_-	ABRAXAS1	ENSG00000163322	chr4:83483991-83484166	chr4:83482244-83484985	-	0.166479	0.061374	-0.105105	8.1e-06	-0.477738	0.00115121	0.00405529	175	1	Skipped	Skipped	Annotated	-0.0829445
clu_12261_+	TFG	ENSG00000114354	chr3:100747413-100747454	chr3:100744931-100748148	+	0.1046	0.0462749	-0.0583254	8.15e-06	0.0421395	0.668183	0.757633	41	2	null set	Skipped	Annotated	1.15188
clu_12960_-	AC132008.2	ENSG00000214135	chr3:197622186-197622330	chr3:197621868-197623219	-	0.717485	0.464982	-0.252503	8.35e-06	0.0859736	0.449617	0.568874	144	0	Skipped	Skipped	Annotated	0.352419
clu_15425_+	KMT2E	ENSG00000005483	chr7:105064027-105064116	chr7:105063580-105066726	+	0.0107388	0.144587	0.133848	8.6e-06	0.0906271	0.326271	0.447124	89	2	Cryptic	Included	Annotated	0.772691
clu_14492_-	SNAP91	ENSG00000065609	chr6:83556142-83556245	chr6:83554285-83560103	-	0.273433	0.471891	0.198458	8.67e-06	-0.451061	4.28457e-07	3.70186e-06	103	1	Included	Included	Annotated	1.03027
clu_3667_+	CHEK1	ENSG00000149554	chr11:125656205-125656335	chr11:125655347-125675927	+	0.726993	0.511299	-0.215694	8.69e-06	0.0747233	0.534379	0.646688	130	1	Skipped	Skipped	Annotated	0.0389017
clu_302_+	CACHD1	ENSG00000158966	chr1:64647800-64648034	chr1:64641969-64652160	+	0.966715	0.763273	-0.203442	8.73e-06	0.321375	0.000123349	0.00057256	234	0	Skiptic	Skipped	Novel skipping	0.701116
clu_5688_-	TP53BP1	ENSG00000067369	chr15:43421024-43421174	chr15:43420735-43421854	-	1	0.953276	-0.0467241	8.74e-06	0.342332	0.000691513	0.00260931	150	0	null set	Skipped	Annotated	0.968379
clu_16917_-	PTGES2	ENSG00000148334	chr9:128124778-128124871	chr9:128124550-128125243	-	0.0739309	0.236194	0.162263	8.8e-06	-0.618931	1.0996e-13	3.33457e-12	93	0	Cryptic	Included	Annotated	0.0537685
clu_14250_-	PHYKPL	ENSG00000175309	chr5:178215275-178215430	chr5:178214885-178222354	-	0.946796	0.372375	-0.574421	9.36e-06	-0.263416	0.113803	0.194796	155	2	Skiptic	Skipped	Annotated	0.546892
clu_11628_-	PLA2G6	ENSG00000184381	chr22:38125638-38125691	chr22:38123258-38126370	-	0.177169	0.45187	0.274701	9.48e-06	0.00450708	0.979567	0.986517	53	2	Included	Included	Annotated	0.32187
clu_14272_-	TBC1D9B	ENSG00000197226	chr5:179867444-179867495	chr5:179865888-179867777	-	0.040954	0.159137	0.118183	9.53e-06	0.121958	0.297694	0.417048	51	0	Cryptic	Included	Annotated	0.962038
clu_3194_+	BRSK2	ENSG00000174672	chr11:1447797-1447863	chr11:1445907-1449775	+	0.106972	0.364603	0.25763	9.61e-06	-0.463511	0.000213344	0.000929513	66	0	Included	Included	Annotated	0.92006
clu_14371_-	EHMT2	ENSG00000204371	chr6:31888968-31889070	chr6:31888747-31889227	-	0.683006	0.869632	0.186627	9.62e-06	-0.242124	0.00864868	0.0231006	102	0	Included	Included	Annotated	0.933783
clu_779_+	LINC00467	ENSG00000153363	chr1:211394951-211395001	chr1:211391976-211396766	+	0.00817591	0.0809703	0.0727943	9.82e-06	1.01775	4.35008e-14	1.40128e-12	50	2	null set	Included	Novel exon	0.21798
clu_2923_-	SPTBN2	ENSG00000173898	chr11:66708901-66709019	chr11:66708299-66710581	-	0.99452	0.866901	-0.127619	1.01e-05	-0.847197	8.97227e-22	7.57543e-20	118	1	Skiptic	Skipped	Novel skipping	0.693721
clu_2038_+	UNC5B	ENSG00000107731	chr10:71288957-71288990	chr10:71288732-71290914	+	0.827002	0.937315	0.110313	1.02e-05	-0.532163	7.39764e-06	4.75262e-05	33	0	Included	Included	Annotated	0.989294
clu_10852_+	ERGIC3	ENSG00000125991	chr20:35554371-35554386	chr20:35548865-35555043	+	0.756612	0.559908	-0.196704	1.02e-05	0.252573	0.002396	0.00768578	15	0	Skipped	Skipped	Annotated	1.03419
clu_11143_-	NDRG3	ENSG00000101079	chr20:36654800-36654839	chr20:36653701-36656359	-	0.0688565	0.233813	0.164957	1.02e-05	-0.134382	0.172733	0.272654	39	0	Cryptic	Included	Annotated	0.87885
clu_7413_-	KCNH4	ENSG00000089558	chr17:42176053-42176297	chr17:42175736-42178099	-	1	0.757957	-0.242043	1.03e-05	-0.613616	3.28335e-05	0.000178548	244	1	Skiptic	Skipped	Novel skipping	0.884111
clu_1600_-	HDGF	ENSG00000143321	chr1:156744500-156744570	chr1:156744348-156745007	-	0.0128995	0.0330851	0.0201856	1.03e-05	-0.532338	6.16822e-07	5.16444e-06	70	1	null set	Included	Annotated	1.05642
clu_15781_-	STYXL1	ENSG00000127952	chr7:76000889-76001002	chr7:75996599-76003757	-	0.875104	0.672693	-0.202411	1.03e-05	-0.0854721	0.412536	0.533573	113	2	Skipped	Skipped	Annotated	0.258273
clu_14009_-	ERCC8	ENSG00000049167	chr5:60924290-60924367	chr5:60922155-60928863	-	0.080859	0.0164214	-0.0644376	1.05e-05	0.31892	0.0148682	0.0366384	77	2	null set	Skipped	Novel exon	0.292775
clu_10469_-	LMAN2L	ENSG00000114988	chr2:96737136-96737217	chr2:96734526-96737948	-	0.304143	0.0555411	-0.248602	1.06e-05	0.0950348	0.495048	0.611343	81	0	Skipped	Skipped	Annotated	0.736948
clu_9643_+	SLC30A6	ENSG00000152683	chr2:32197343-32197392	chr2:32193983-32197706	+	0.865872	0.608733	-0.257139	1.06e-05	0.527425	6.27117e-06	4.1146e-05	49	1	Skipped	Skipped	Annotated	0.99642
clu_3410_+	PCNX3	ENSG00000197136	chr11:65635950-65636031	chr11:65635803-65636173	+	0.138277	0.584682	0.446405	1.07e-05	0.463897	0.00075804	0.00282802	81	0	Included	Included	Novel exon	-0.0614573
clu_5705_-	MYEF2	ENSG00000104177	chr15:48151099-48151171	chr15:48149371-48151472	-	0.522712	0.341714	-0.180998	1.07e-05	0.0228833	0.813052	0.869761	72	0	Skipped	Skipped	Annotated	1.11768
clu_16385_+	INTS10	ENSG00000104613	chr8:19824802-19824972	chr8:19824044-19826425	+	0.961551	0.77322	-0.188331	1.08e-05	-0.631647	2.46632e-06	1.79269e-05	170	2	Skiptic	Skipped	Annotated	0.729799
clu_2745_-	BTBD10	ENSG00000148925	chr11:13445023-13445181	chr11:13421838-13463091	-	0.748356	0.492164	-0.256192	1.09e-05	-0.0224219	0.858449	0.902716	158	2	Skipped	Skipped	Annotated	1.01383
clu_6857_-	NMRAL1	ENSG00000153406	chr16:4463659-4463850	chr16:4461959-4466152	-	0.987283	0.824296	-0.162987	1.09e-05	-0.391497	0.00478497	0.0139434	191	2	Skiptic	Skipped	Novel skipping	0.415946
clu_11964_+	GRAMD4	ENSG00000075240	chr22:46676599-46676668	chr22:46675552-46677146	+	0.894061	0.98458	0.090519	1.1e-05	0.140266	0.0959038	0.16998	69	0	null set	Included	Novel skipping	0.567603
clu_17846_-	THOC2	ENSG00000125676	chrX:123613398-123613556	chrX:123611516-123613638	-	0.993567	0.900723	-0.0928441	1.1e-05	-0.476938	1.19783e-08	1.46015e-07	158	2	null set	Skipped	Novel skipping	0.938458
clu_16086_-	CCDC25	ENSG00000147419	chr8:27756718-27756770	chr8:27752587-27762418	-	0.787938	0.654382	-0.133556	1.11e-05	-0.312248	0.0021175	0.00689864	52	1	Skipped	Skipped	Annotated	1.05804
clu_8342_+	ELP2	ENSG00000134759	chr18:36138794-36138872	chr18:36138426-36141136	+	0.891094	0.698843	-0.192251	1.12e-05	-0.273473	0.0376838	0.0794276	78	0	Skipped	Skipped	Annotated	0.571982
clu_10483_-	MITD1	ENSG00000158411	chr2:99173413-99173502	chr2:99171646-99173914	-	0.0960369	0.418557	0.32252	1.12e-05	-0.188316	0.194107	0.299409	89	2	Cryptic	Included	Annotated	0.416271
clu_15597_-	RNF216	ENSG00000011275	chr7:5721032-5721172	chr7:5716766-5725323	-	0.971732	0.842906	-0.128826	1.12e-05	-0.621912	5.27193e-15	2.00408e-13	140	2	Skiptic	Skipped	Novel skipping	0.75447
clu_860_+	TRIM67	ENSG00000119283	chr1:231206651-231206790	chr1:231204012-231208946	+	0.992596	0.947938	-0.0446581	1.14e-05	0.505275	0.00040914	0.00164086	139	1	null set	Skipped	Novel skipping	0.588521
clu_13572_+	MARCH6	ENSG00000145495	chr5:10404570-10404781	chr5:10403541-10405557	+	0.0607162	0.00666181	-0.0540544	1.16e-05	-0.131744	0.140769	0.231849	211	1	null set	Skipped	Novel exon	0.0380838
clu_4355_+	LETMD1	ENSG00000050426	chr12:51058031-51058128	chr12:51056502-51059360	+	0.95024	0.828044	-0.122196	1.17e-05	-0.0714711	0.6175	0.717406	97	1	Skiptic	Skipped	Annotated	0.713953
clu_16755_-	HNRNPK	ENSG00000165119	chr9:83975461-83975505	chr9:83974589-83976994	-	0.981241	0.996251	0.0150093	1.17e-05	-0.905411	1.04861e-08	1.291e-07	44	2	null set	Included	Annotated	1.1484
clu_2299_-	ACBD5	ENSG00000107897	chr10:27223206-27223239	chr10:27219857-27223337	-	0.526858	0.351056	-0.175802	1.19e-05	-0.388008	2.77763e-05	0.000153969	33	0	Skipped	Skipped	Annotated	0.927353
clu_7147_-	PIEZO1	ENSG00000103335	chr16:88717536-88717615	chr16:88717211-88719573	-	0.0390351	0.181357	0.142321	1.19e-05	-0.353976	0.0032617	0.0100199	79	1	Cryptic	Included	Annotated	0.11416
clu_9661_+	GEMIN6	ENSG00000152147	chr2:38779257-38779441	chr2:38779118-38781516	+	0.152666	0.0483133	-0.104352	1.19e-05	-0.103119	0.394241	0.515748	184	1	Skipped	Skipped	Annotated	0.0748881
clu_2472_-	ANXA11	ENSG00000122359	chr10:80157640-80157763	chr10:80155912-80157966	-	0.995614	0.938832	-0.056782	1.23e-05	-0.471973	0.000203956	0.000893988	123	0	null set	Skipped	Annotated	0.657956
clu_3634_+	HINFP	ENSG00000172273	chr11:119132242-119132297	chr11:119131982-119132495	+	0.149783	0.386527	0.236744	1.23e-05	-0.115605	0.301461	0.421038	55	1	Included	Included	Annotated	0.730929
clu_11168_-	NCOA5	ENSG00000124160	chr20:46079386-46079453	chr20:46070536-46089816	-	0.711948	0.920391	0.208444	1.23e-05	0.976131	5.22911e-06	3.49814e-05	67	1	Included	Included	Annotated	1.12745
clu_16290_-	PTK2	ENSG00000169398	chr8:140669726-140669735	chr8:140668424-140674297	-	0.242033	0.0902659	-0.151767	1.23e-05	-0.240798	0.0102784	0.0267673	9	0	Skipped	Skipped	Annotated	0.9754
clu_2148_+	GBF1	ENSG00000107862	chr10:102352457-102352518	chr10:102351951-102353599	+	0.958928	0.857453	-0.101475	1.25e-05	-0.11145	0.361256	0.482858	61	1	Skiptic	Skipped	Novel skipping	1.13495
clu_7278_-	COPS3	ENSG00000141030	chr17:17270757-17270807	chr17:17267977-17270895	-	0.998841	0.955794	-0.0430467	1.25e-05	0.201707	0.0789356	0.1455	50	2	null set	Skipped	Annotated	1.00735
clu_4310_+	PPHLN1	ENSG00000134283	chr12:42332659-42332702	chr12:42326229-42335882	+	0.109534	0.189153	0.0796197	1.28e-05	0.68279	8.95434e-10	1.38788e-08	43	1	null set	Included	Annotated	0.613227
clu_11031_-	SNRPB	ENSG00000125835	chr20:2465343-2465586	chr20:2463899-2465707	-	0.00234418	0.02023	0.0178858	1.28e-05	0.0870399	0.420591	0.54159	243	0	null set	Included	Novel exon	-0.112113
clu_11620_-	IFT27	ENSG00000100360	chr22:36766137-36766197	chr22:36764036-36767305	-	0.969968	0.577248	-0.392719	1.28e-05	0.408289	0.000850806	0.00312183	60	0	Skiptic	Skipped	Novel skipping	0.847656
clu_2394_-	RTKN2	ENSG00000182010	chr10:62262624-62262821	chr10:62246057-62268550	-	0.901629	0.680085	-0.221544	1.3e-05	-0.460273	0.000182155	0.000809477	197	2	Skiptic	Skipped	Novel skipping	0.644931
clu_3053_-	KBTBD3	ENSG00000182359	chr11:106076506-106076707	chr11:106059109-106077311	-	0.726875	0.259754	-0.467121	1.3e-05	-0.388937	0.0746458	0.139127	201	0	Skipped	Skipped	Annotated	0.0935253
clu_13416_-	LAMTOR3	ENSG00000109270	chr4:99893954-99894000	chr4:99892034-99894334	-	0.981964	0.820541	-0.161423	1.3e-05	0.292492	0.0375739	0.0792794	46	1	Skiptic	Skipped	Annotated	0.730596
clu_4589_+	TPCN1	ENSG00000186815	chr12:113290470-113290659	chr12:113290243-113290951	+	0.00337268	0.202451	0.199078	1.33e-05	-0.19944	0.283119	0.401466	189	0	Cryptic	Included	Novel exon	-0.312607
clu_9429_+	EMP3	ENSG00000142227	chr19:48327520-48327623	chr19:48326922-48329351	+	0.947563	0.80279	-0.144773	1.33e-05	0.386469	0.141798	0.233209	103	1	Skiptic	Skipped	Novel skipping	0.67971
clu_3364_+	MARK2	ENSG00000072518	chr11:63903985-63904147	chr11:63903158-63904785	+	0.938766	0.673666	-0.2651	1.39e-05	-0.00343814	0.969636	0.980572	162	0	Skiptic	Skipped	Annotated	1.04174
clu_12889_-	TNIK	ENSG00000154310	chr3:171139469-171139556	chr3:171138379-171140398	-	0.142583	0.0299591	-0.112624	1.39e-05	-0.367461	0.000146598	0.000667534	87	0	Skipped	Skipped	Annotated	0.893381
clu_5708_-	MYEF2	ENSG00000104177	chr15:48162676-48162893	chr15:48159804-48165932	-	0.0541544	0.0106701	-0.0434842	1.42e-05	0.0228833	0.813052	0.869761	217	1	null set	Skipped	Novel exon	0.195373
clu_6528_+	INO80E	ENSG00000169592	chr16:29996807-29996860	chr16:29996617-30000757	+	0.991581	0.961027	-0.0305545	1.44e-05	-0.466649	4.69003e-07	4.0234e-06	53	2	null set	Skipped	Novel skipping	0.905648
clu_14190_-	ANXA6	ENSG00000197043	chr5:151110626-151110644	chr5:151109846-151117126	-	0.9471	0.836323	-0.110777	1.44e-05	-0.382212	0.00777714	0.0210816	18	0	Skiptic	Skipped	Annotated	1.15179
clu_3452_+	RPS6KB2	ENSG00000175634	chr11:67428981-67429022	chr11:67428623-67429119	+	0.84824	0.578781	-0.26946	1.48e-05	0.0199109	0.856366	0.901374	41	2	Skipped	Skipped	Annotated	0.595024
clu_8978_+	DOT1L	ENSG00000104885	chr19:2208653-2208759	chr19:2207680-2208934	+	0.00798527	0.200559	0.192574	1.48e-05	-1.00706	2.21803e-24	2.3564e-22	106	1	Cryptic	Included	Novel exon	-0.19666
clu_1291_-	LRRC40	ENSG00000066557	chr1:70159329-70159438	chr1:70155796-70173464	-	0.989899	0.891746	-0.098153	1.48e-05	-0.325194	0.000935136	0.00338589	109	1	null set	Skipped	Novel skipping	0.643197
clu_10301_-	THUMPD2	ENSG00000138050	chr2:39755294-39755409	chr2:39744478-39755888	-	0.874074	0.611809	-0.262266	1.48e-05	0.121652	0.338571	0.459973	115	1	Skipped	Skipped	Novel skipping	0.650285
clu_17872_-	IDS	ENSG00000010404	chrX:149498106-149498307	chrX:149496516-149500948	-	0.992664	0.939567	-0.0530969	1.48e-05	0.324254	0.0301027	0.0658721	201	0	null set	Skipped	Novel skipping	0.674045
clu_258_+	NASP	ENSG00000132780	chr1:45600384-45600457	chr1:45591270-45602254	+	0.0119048	0.0516497	0.0397448	1.49e-05	-0.0148652	0.850981	0.897294	73	1	null set	Included	Annotated	0.459231
clu_5975_+	SNHG14	ENSG00000224078	chr15:25061305-25061413	chr15:25059718-25061949	+	0.831654	0.482119	-0.349536	1.51e-05	0.0907055	0.373007	0.494461	108	0	Skipped	Skipped	Novel exon	-0.172931
clu_1905_+	CDC123	ENSG00000151465	chr10:12215739-12215835	chr10:12210322-12217360	+	0.916028	0.990248	0.0742194	1.55e-05	0.169521	0.153312	0.248628	96	0	null set	Included	Annotated	0.873105
clu_3265_+	LDLRAD3	ENSG00000179241	chr11:36036102-36036249	chr11:35944144-36081652	+	0.914795	0.768756	-0.146039	1.55e-05	0.614825	3.08546e-09	4.25598e-08	147	0	Skiptic	Skipped	Annotated	0.764937
clu_14887_+	CUL9	ENSG00000112659	chr6:43188522-43188715	chr6:43188118-43193000	+	0.862674	0.578616	-0.284058	1.55e-05	0.164043	0.169517	0.268236	193	1	Skipped	Skipped	Novel skipping	0.702352
clu_6265_+	SNRNP25	ENSG00000161981	chr16:55114-55203	chr16:54058-55458	+	0.0145426	0.153426	0.138884	1.56e-05	-0.581715	0.168888	0.267612	89	2	Cryptic	Included	Novel exon	-0.125078
clu_6368_+	FLYWCH1	ENSG00000059122	chr16:2913005-2913250	chr16:2912154-2914175	+	0.149891	0.0252257	-0.124666	1.59e-05	-0.0287343	0.768127	0.83507	245	2	Skipped	Skipped	Annotated	-0.0543807
clu_2463_-	DLG5	ENSG00000151208	chr10:77806061-77806171	chr10:77805861-77806757	-	0.00786094	0.0853759	0.077515	1.62e-05	0.978153	8.14469e-27	1.05369e-24	110	2	null set	Included	Novel exon	0.032247
clu_12553_-	GORASP1	ENSG00000114745	chr3:39101509-39101570	chr3:39101102-39102677	-	0.0105957	0.143266	0.13267	1.62e-05	-0.115889	0.182961	0.285457	61	1	Cryptic	Included	Annotated	0.180048
clu_2783_-	PHF21A	ENSG00000135365	chr11:45945839-45945872	chr11:45938312-45946075	-	0.264322	0.685543	0.421222	1.65e-05	0.290896	0.0147517	0.0363848	33	0	Included	Included	Novel exon	1.05147
clu_8174_+	ENGASE	ENSG00000167280	chr17:79080502-79080607	chr17:79080364-79080924	+	0.202079	0.0265332	-0.175546	1.65e-05	0.295237	0.0287804	0.063647	105	0	Skipped	Skipped	Novel exon	-0.402104
clu_15656_-	HNRNPA2B1	ENSG00000122566	chr7:26197830-26197866	chr7:26197732-26200571	-	0.0477637	0.107803	0.0600388	1.65e-05	0.209616	0.0477092	0.0966156	36	0	null set	Included	Annotated	1.15719
clu_14124_-	BRD8	ENSG00000112983	chr5:138168469-138168688	chr5:138168078-138169221	-	0.790628	0.979137	0.188509	1.67e-05	0.599774	7.44521e-08	7.64635e-07	219	0	Included	Included	Annotated	1.06216
clu_12507_-	HACL1	ENSG00000131373	chr3:15574976-15575082	chr3:15573242-15579909	-	0.986533	0.826834	-0.159699	1.7e-05	-0.850325	1.79677e-07	1.70555e-06	106	1	Skiptic	Skipped	Annotated	0.880348
clu_12516_-	TBC1D5	ENSG00000131374	chr3:17428449-17428519	chr3:17406526-17508473	-	0.901294	0.731796	-0.169498	1.7e-05	-0.255576	0.00442928	0.0130256	70	1	Skiptic	Skipped	Annotated	0.760105
clu_14183_-	DCTN4	ENSG00000132912	chr5:150731885-150731906	chr5:150731489-150733367	-	0.280663	0.119106	-0.161556	1.7e-05	-0.0472035	0.559612	0.6688	21	0	Skipped	Skipped	Annotated	1.07005
clu_13087_+	MTHFD2L	ENSG00000163738	chr4:74160054-74160088	chr4:74158281-74174505	+	0.855045	0.799976	-0.0550694	1.71e-05	0.42748	0.0259858	0.0583843	34	1	null set	Skipped	Annotated	1.12617
clu_13707_+	ZFYVE16	ENSG00000039319	chr5:80443793-80443920	chr5:80443284-80445262	+	0.044977	0.123061	0.0780838	1.71e-05	-0.346998	0.00087395	0.0031936	127	1	null set	Included	Annotated	0.296386
clu_13804_+	HARS2	ENSG00000112855	chr5:140696102-140696201	chr5:140695845-140696520	+	0.938725	0.758641	-0.180084	1.72e-05	0.343664	0.00336395	0.0102672	99	0	Skiptic	Skipped	Annotated	0.693774
clu_224_+	PTPRF	ENSG00000142949	chr1:43602070-43602097	chr1:43598913-43603415	+	0.390793	0.221389	-0.169403	1.78e-05	-0.941804	1.40054e-07	1.35509e-06	27	0	Skipped	Skipped	Annotated	0.963679
clu_12681_-	RFT1	ENSG00000163933	chr3:53125908-53125994	chr3:53123840-53130337	-	0.902549	0.710129	-0.19242	1.78e-05	-0.620251	2.89127e-07	2.6234e-06	86	2	Skiptic	Skipped	Novel skipping	0.781457
clu_5558_-	NDUFB1	ENSG00000183648	chr14:92118848-92118966	chr14:92117642-92121641	-	0.138929	0.0790893	-0.0598401	1.79e-05	-0.00589725	0.957416	0.972265	118	1	null set	Skipped	Annotated	0.05126
clu_10939_+	DDX27	ENSG00000124228	chr20:49231022-49231115	chr20:49230349-49233305	+	0.022649	0.11594	0.0932914	1.81e-05	0.184896	0.0456738	0.0932068	93	0	null set	Included	Annotated	-0.0704118
clu_6122_+	AC007950.1	ENSG00000140455	chr15:63533802-63533918	chr15:63532707-63537024	+	0.165178	0.0692178	-0.09596	1.83e-05	-0.365798	0.000379756	0.00153607	116	2	null set	Skipped	Annotated	0.887098
clu_9983_+	ABI2	ENSG00000138443	chr2:203411284-203411371	chr2:203402734-203416907	+	0.375	0.53683	0.161831	1.85e-05	-0.146024	0.0670497	0.127388	87	0	Included	Included	Annotated	1.09334
clu_15429_+	PRKAR2B	ENSG00000005249	chr7:107157185-107157324	chr7:107157049-107159448	+	0.987166	0.876142	-0.111024	1.88e-05	-0.64234	1.08686e-06	8.58038e-06	139	1	Skiptic	Skipped	Novel skipping	0.683694
clu_10341_-	PPP4R3B	ENSG00000275052	chr2:55578246-55578342	chr2:55577356-55579678	-	0.210738	0.4912	0.280463	1.89e-05	0.304563	0.000168958	0.000756889	96	0	Included	Included	Annotated	0.326631
clu_13167_+	PLK4	ENSG00000142731	chr4:127891578-127891681	chr4:127891196-127892364	+	0.980689	0.85716	-0.123529	1.89e-05	-0.318494	0.0235768	0.0537777	103	1	Skiptic	Skipped	Annotated	0.71379
clu_8524_-	ZNF558	ENSG00000167785	chr19:8821441-8821635	chr19:8821306-8822002	-	0.764064	0.969814	0.20575	1.91e-05	0.135037	0.401921	0.522921	194	2	Included	Included	Novel exon	0.0437329
clu_257_+	AKR1A1	ENSG00000117448	chr1:45568484-45568684	chr1:45568177-45568926	+	0.676916	0.324725	-0.35219	1.91e-05	-0.747732	3.6769e-14	1.20132e-12	200	2	Skipped	Skipped	Annotated	0.622784
clu_10003_+	PIKFYVE	ENSG00000115020	chr2:208347858-208348023	chr2:208346147-208350023	+	0.891168	0.643324	-0.247844	1.91e-05	-0.0559771	0.547284	0.658383	165	0	Skipped	Skipped	Novel skipping	0.812551
clu_13862_+	HMMR	ENSG00000072571	chr5:163482641-163482788	chr5:163478800-163483019	+	0.999004	0.942684	-0.0563197	1.91e-05	-0.0491292	0.685409	0.771115	147	0	null set	Skipped	Novel skipping	0.513067
clu_16654_-	PSIP1	ENSG00000164985	chr9:15479590-15479687	chr9:15478552-15486005	-	0.990685	0.93789	-0.0527951	1.91e-05	-0.781694	1.21328e-18	7.18207e-17	97	1	null set	Skipped	Novel skipping	0.851088
clu_3323_+	TKFC	ENSG00000149476	chr11:61333548-61333650	chr11:61333329-61334619	+	0.103896	0.24786	0.143964	1.96e-05	0.439405	0.000237317	0.00102146	102	0	Included	Included	Annotated	-0.137197
clu_7424_-	PLEKHH3	ENSG00000068137	chr17:42668689-42668902	chr17:42668303-42669429	-	0.0646432	0.0154239	-0.0492193	2.02e-05	-0.0230469	0.82216	0.875769	213	0	null set	Skipped	Novel exon	-0.00150796
clu_8732_-	ALKBH6	ENSG00000239382	chr19:36013513-36013588	chr19:36013422-36014174	-	0.507479	0.301722	-0.205756	2.04e-05	0.44052	0.000255443	0.00108609	75	0	Skipped	Skipped	Annotated	0.209946
clu_14468_-	DST	ENSG00000151914	chr6:56463045-56463156	chr6:56460254-56463564	-	0.319721	0.726486	0.406765	2.04e-05	-0.346032	0.00012019	0.000559678	111	0	Included	Included	Annotated	0.974936
clu_5935_-	ARPIN-AP3S2	ENSG00000250021	chr15:89903776-89903983	chr15:89903379-89908279	-	1	0.865841	-0.134159	2.06e-05	-0.28142	0.0853463	0.155282	207	0	Skiptic	Skipped	Annotated	0.37767
clu_11060_-	MKKS	ENSG00000125863	chr20:10428729-10428816	chr20:10420758-10434107	-	0.0278188	0.0069301	-0.0208887	2.08e-05	-0.0642622	0.560809	0.66998	87	0	null set	Skipped	Annotated	-0.0266471
clu_10954_+	RAB22A	ENSG00000124209	chr20:58343717-58343799	chr20:58311122-58353272	+	0.944655	0.810479	-0.134176	2.09e-05	0.234938	0.0689779	0.130427	82	1	Skiptic	Skipped	Novel skipping	1.11746
clu_13564_+	MTRR	ENSG00000124275	chr5:7873372-7873526	chr5:7870923-7875257	+	0.607778	0.778403	0.170625	2.09e-05	0.108705	0.343711	0.465694	154	1	Included	Included	Annotated	0.586931
clu_16842_-	PTGR1	ENSG00000106853	chr9:111564156-111564262	chr9:111563231-111570090	-	0.149021	0.478519	0.329497	2.1e-05	-0.748072	0.00088949	0.00324079	106	1	Included	Included	Annotated	0.120176
clu_1874_+	ZMYND11	ENSG00000015171	chr10:221194-221356	chr10:210048-236837	+	0.843997	0.625229	-0.218768	2.11e-05	0.281247	0.00647082	0.0180373	162	0	Skipped	Skipped	Annotated	1.13547
clu_11977_+	PPP6R2	ENSG00000100239	chr22:50436987-50437068	chr22:50436452-50437505	+	0.593469	0.686581	0.0931114	2.12e-05	-0.350006	7.80748e-05	0.000383137	81	0	null set	Included	Annotated	0.817107
clu_16202_-	RMDN1	ENSG00000176623	chr8:86484871-86484961	chr8:86480332-86486483	-	0.819962	0.603311	-0.216651	2.14e-05	-0.621677	2.205e-07	2.05535e-06	90	0	Skipped	Skipped	Annotated	0.84043
clu_16479_+	POLB	ENSG00000070501	chr8:42339011-42339069	chr8:42338685-42344952	+	0.628209	0.335813	-0.292396	2.14e-05	-0.0636405	0.578989	0.684797	58	1	Skipped	Skipped	Annotated	1.00271
clu_7181_-	YWHAE	ENSG00000108953	chr17:1369708-1369741	chr17:1365058-1400046	-	0.0244048	0.0429296	0.0185249	2.18e-05	-0.225728	0.0126803	0.0320041	33	0	null set	Included	Annotated	0.246147
clu_12133_+	ZKSCAN7	ENSG00000196345	chr3:44567911-44568003	chr3:44565655-44568306	+	0.814308	0.282442	-0.531866	2.18e-05	0.509669	0.000255365	0.00108609	92	2	Skipped	Skipped	Annotated	0.358482
clu_16451_+	ADGRA2	ENSG00000020181	chr8:37829850-37830014	chr8:37829559-37830709	+	0.969498	0.859535	-0.109963	2.18e-05	-0.523606	0.000390294	0.00157274	164	2	Skiptic	Skipped	Novel skipping	0.583622
clu_3283_+	TSPAN18	ENSG00000157570	chr11:44925716-44925799	chr11:44919999-44926673	+	0.00774868	0.0406044	0.0328557	2.2e-05	0.114012	0.357313	0.479137	83	2	null set	Included	Annotated	0.0780014
clu_13076_+	POLR2B	ENSG00000047315	chr4:56985259-56985457	chr4:56979004-56986353	+	0.0596516	0.0105126	-0.0491389	2.22e-05	0.283339	0.00411409	0.0121948	198	0	null set	Skipped	Annotated	-0.146733
clu_2951_-	NUMA1	ENSG00000137497	chr11:72012400-72012442	chr11:72010854-72012894	-	0.0189539	0.051026	0.0320721	2.24e-05	0.308838	0.00129111	0.00446605	42	0	null set	Included	Annotated	0.77286
clu_16593_+	PHF20L1	ENSG00000129292	chr8:132839386-132839582	chr8:132837811-132842514	+	0.942091	0.693125	-0.248967	2.24e-05	0.138523	0.286667	0.40541	196	1	Skiptic	Skipped	Novel skipping	0.854212
clu_6544_+	SRCAP	ENSG00000080603	chr16:30722562-30722748	chr16:30722286-30722962	+	0.269151	0.0848051	-0.184346	2.25e-05	0.280111	0.0368843	0.0780811	186	0	Skipped	Skipped	Annotated	1.02469
clu_10154_-	MYT1L	ENSG00000186487	chr2:1954044-1954119	chr2:1943334-1979164	-	0.070894	0.201875	0.130981	2.25e-05	0.151795	0.0967924	0.171158	75	0	Cryptic	Included	Novel exon	0.0316974
clu_9130_+	CCDC130	ENSG00000104957	chr19:13761490-13761568	chr19:13759272-13762298	+	0.0680979	0.316248	0.24815	2.27e-05	0.190297	0.123662	0.208337	78	0	Cryptic	Included	Annotated	0.00740617
clu_1173_-	SCMH1	ENSG00000010803	chr1:41162778-41162979	chr1:41161432-41186120	-	0.0613437	0.00938214	-0.0519615	2.34e-05	-0.553797	2.33935e-10	4.05707e-09	201	0	null set	Skipped	Novel exon	0.118478
clu_4755_-	ZC3H13	ENSG00000123200	chr13:45976181-45976265	chr13:45975838-45979812	-	0.016599	0.101198	0.0845986	2.38e-05	0.463842	1.62773e-09	2.3934e-08	84	0	null set	Included	Novel exon	1.07592
clu_14459_-	MCM3	ENSG00000112118	chr6:52283293-52283406	chr6:52282861-52284596	-	0.986513	0.924276	-0.0622365	2.38e-05	0.168344	0.126536	0.21254	113	2	null set	Skipped	Annotated	0.79656
clu_4049_-	ATXN2	ENSG00000204842	chr12:111516153-111516363	chr12:111513539-111518248	-	0.458434	0.206702	-0.251732	2.42e-05	-0.639072	1.58216e-13	4.67423e-12	210	0	Skipped	Skipped	Annotated	1.16764
clu_4832_-	TUBGCP3	ENSG00000126216	chr13:112521662-112521864	chr13:112520021-112522319	-	0.00803044	0.154411	0.146381	2.44e-05	-0.440353	9.92553e-08	9.88363e-07	202	1	Cryptic	Included	Annotated	-0.0241466
clu_3624_+	PHLDB1	ENSG00000019144	chr11:118650444-118650547	chr11:118650193-118655604	+	0.98815	0.881991	-0.106159	2.45e-05	0.600311	0.000141975	0.000649988	103	1	Skiptic	Skipped	Novel skipping	0.880942
clu_7676_-	SLC38A10	ENSG00000157637	chr17:81252808-81252910	chr17:81252683-81253072	-	0	0.0795288	0.0795288	2.45e-05	0.142252	0.179718	0.28119	102	0	null set	Included	Novel exon	-0.178159
clu_11173_-	ELMO2	ENSG00000062598	chr20:46382205-46382241	chr20:46380303-46383415	-	0.134751	0.0361423	-0.0986086	2.5e-05	0.0373707	0.706436	0.787645	36	0	null set	Skipped	Novel exon	1.0863
clu_814_+	MIA3	ENSG00000154305	chr1:222662887-222663031	chr1:222662332-222663997	+	0.0109597	0.139057	0.128098	2.52e-05	-0.518154	2.29058e-05	0.000129532	144	0	Cryptic	Included	Annotated	0.148699
clu_2013_+	HNRNPH3	ENSG00000096746	chr10:68337857-68337996	chr10:68337333-68338502	+	0.903705	0.8109	-0.0928044	2.55e-05	-0.646978	7.87865e-14	2.4259e-12	139	1	null set	Skipped	Annotated	1.189
clu_789_+	FLVCR1	ENSG00000162769	chr1:212887890-212888001	chr1:212885396-212888488	+	0.982956	0.819195	-0.163761	2.57e-05	0.288197	0.00318128	0.00980106	111	0	Skiptic	Skipped	Annotated	0.618402
clu_13989_-	OXCT1	ENSG00000083720	chr5:41794676-41794749	chr5:41794078-41801021	-	0.978459	0.853782	-0.124678	2.58e-05	-1.57753	7.40924e-32	1.32066e-29	73	1	Skiptic	Skipped	Novel skipping	0.89644
clu_10958_+	STX16	ENSG00000124222	chr20:58669290-58669453	chr20:58668127-58670511	+	0.917728	0.761191	-0.156537	2.59e-05	-0.648921	1.84761e-17	9.62317e-16	163	1	Skiptic	Skipped	Annotated	0.76615
clu_13246_+	STOX2	ENSG00000173320	chr4:184011586-184011635	chr4:184011423-184017088	+	0.480841	0.757621	0.27678	2.59e-05	-0.362969	0.00188692	0.00625618	49	1	Included	Included	Annotated	1.01712
clu_11952_+	TTC38	ENSG00000075234	chr22:46286165-46286314	chr22:46285279-46287072	+	0.0288138	0.418631	0.389817	2.61e-05	-0.237955	0.0735681	0.137454	149	2	Cryptic	Included	Novel exon	0.0980343
clu_9073_+	SLC44A2	ENSG00000129353	chr19:10642896-10643021	chr19:10642451-10643278	+	0.240418	0.0813067	-0.159112	2.65e-05	-0.774104	2.82382e-06	2.02502e-05	125	2	Skipped	Skipped	Annotated	0.886775
clu_4776_-	DHRS12	ENSG00000102796	chr13:51797825-51797908	chr13:51791257-51799533	-	0.831962	0.453056	-0.378906	2.68e-05	-0.160345	0.541754	0.653592	83	2	Skipped	Skipped	Annotated	0.165515
clu_10978_+	SLCO4A1	ENSG00000101187	chr20:62668011-62668184	chr20:62667910-62668476	+	0.789787	0.953119	0.163332	2.68e-05	0.03287	0.765027	0.83268	173	2	Included	Included	Annotated	0.419295
clu_12312_+	IFT122	ENSG00000163913	chr3:129466889-129467066	chr3:129464781-129469341	+	0.364427	0.0453088	-0.319118	2.71e-05	-0.331132	0.00989586	0.0258971	177	0	Skipped	Skipped	Annotated	0.769813
clu_14629_-	SLC18B1	ENSG00000146409	chr6:132790784-132790865	chr6:132790272-132796981	-	0.133369	0.0233005	-0.110068	2.73e-05	-0.33237	0.0126923	0.0320294	81	0	Skipped	Skipped	Annotated	0.221027
clu_14175_-	CSNK1A1	ENSG00000113712	chr5:149517793-149517877	chr5:149513209-149520289	-	0.0831398	0.15653	0.0733899	2.74e-05	-0.0559756	0.507429	0.622814	84	0	null set	Included	Annotated	1.15116
clu_11996_+	ITPR1	ENSG00000150995	chr3:4653841-4653886	chr3:4652218-4658123	+	0.345255	0.657282	0.312027	2.76e-05	-0.0618158	0.451494	0.570799	45	0	Included	Included	Annotated	1.08189
clu_10912_+	YWHAB	ENSG00000166913	chr20:44887647-44887742	chr20:44885886-44901530	+	0.139344	0.0686045	-0.0707397	2.77e-05	0.350795	0.00895015	0.023787	95	2	null set	Skipped	Annotated	0.608671
clu_5544_-	AL121768.1	ENSG00000165521	chr14:88627645-88627819	chr14:88627046-88634468	-	0.967576	0.793663	-0.173913	2.8e-05	-0.696524	1.35929e-11	2.98708e-10	174	0	Skiptic	Skipped	Novel skipping	0.796972
clu_5949_-	SNRPA1	ENSG00000131876	chr15:101286213-101286293	chr15:101285801-101286907	-	0.993427	0.944073	-0.0493539	2.8e-05	-0.430594	3.65186e-06	2.52513e-05	80	2	null set	Skipped	Annotated	1.10567
clu_6895_-	NPIPP1	ENSG00000188599	chr16:15105548-15105618	chr16:15104758-15106114	-	0.0546993	0.216588	0.161889	2.8e-05	0.123185	0.391929	0.513377	70	1	Cryptic	Included	Novel exon	-0.0202693
clu_11796_+	SPECC1L	ENSG00000100014	chr22:24276699-24276803	chr22:24270983-24302194	+	0.178244	0.298903	0.120658	2.8e-05	0.117037	0.259898	0.376303	104	2	Included	Included	Annotated	0.222405
clu_16438_+	WRN	ENSG00000165392	chr8:31063742-31063866	chr8:31059265-31064288	+	0.239595	0.0647851	-0.17481	2.8e-05	0.251843	0.0510759	0.10219	124	1	Skipped	Skipped	Novel exon	0.0783297
clu_12610_-	IMPDH2	ENSG00000178035	chr3:49025994-49026066	chr3:49025269-49026323	-	0.00389092	0.0486069	0.044716	2.81e-05	-0.0480642	0.664269	0.754208	72	0	null set	Included	Annotated	1.0747
clu_8722_-	PEPD	ENSG00000124299	chr19:33387654-33387744	chr19:33387481-33387889	-	0.000689655	0.0773792	0.0766896	2.86e-05	0.168618	0.0638916	0.122734	90	0	null set	Included	Annotated	0.00912767
clu_9183_+	PGPEP1	ENSG00000130517	chr19:18357382-18357615	chr19:18356011-18363390	+	0.856705	0.469216	-0.387489	2.87e-05	-0.73794	2.28384e-06	1.67217e-05	233	2	Skipped	Skipped	Annotated	0.599984
clu_13732_+	PAM	ENSG00000145730	chr5:103017333-103017433	chr5:103009866-103019789	+	0.996736	0.916112	-0.0806239	2.88e-05	-0.378019	0.00658859	0.0183147	100	1	null set	Skipped	Annotated	0.488644
clu_5497_-	NUMB	ENSG00000133961	chr14:73279280-73279424	chr14:73277293-73282358	-	0.542462	0.780942	0.23848	2.9e-05	-0.279818	0.00522479	0.0150208	144	0	Included	Included	Annotated	0.903428
clu_13831_+	FBXO38	ENSG00000145868	chr5:148411079-148411238	chr5:148410765-148414135	+	0.0256285	0.345836	0.320208	2.91e-05	-0.050585	0.628939	0.726016	159	0	Cryptic	Included	Novel exon	0.751092
clu_6399_+	METTL22	ENSG00000067365	chr16:8635038-8635079	chr16:8629110-8635167	+	0.365624	0.139798	-0.225825	2.97e-05	0.00367073	0.974961	0.983915	41	2	Skipped	Skipped	Annotated	0.954286
clu_1406_-	RNF115	ENSG00000265491	chr1:145788611-145788802	chr1:145784596-145788907	-	0.182903	0.0223583	-0.160545	3.03e-05	-0.160025	0.161206	0.258391	191	2	Skipped	Skipped	Novel exon	0.0843218
clu_7222_-	DERL2	ENSG00000072849	chr17:5477847-5477999	chr17:5474789-5480053	-	0.235069	0.0488096	-0.186259	3.12e-05	0.722693	0.000184761	0.000820352	152	2	Skipped	Skipped	Novel exon	0.16082
clu_1799_-	AL445524.1	ENSG00000233461	chr1:231527337-231527415	chr1:231522637-231528419	-	0.944347	0.718412	-0.225934	3.12e-05	-0.376317	0.305558	0.425353	78	0	Skiptic	Skipped	Novel skipping	0.12927
clu_3445_+	ANKRD13D	ENSG00000172932	chr11:67299057-67299124	chr11:67292180-67299529	+	0.957665	0.732857	-0.224808	3.14e-05	-0.320575	0.00195601	0.0064432	67	1	Skiptic	Skipped	Novel skipping	0.974346
clu_10861_+	EPB41L1	ENSG00000088367	chr20:36195328-36195364	chr20:36194360-36197858	+	0.154831	0.328197	0.173366	3.14e-05	-0.550108	0.000675248	0.00255419	36	0	Included	Included	Annotated	1.08989
clu_12229_+	PXK	ENSG00000168297	chr3:58423460-58423494	chr3:58412963-58424751	+	0.484988	0.137685	-0.347303	3.16e-05	-0.828663	1.36738e-08	1.64066e-07	34	1	Skipped	Skipped	Annotated	0.766771
clu_4603_+	UNC119B	ENSG00000175970	chr12:120711589-120711745	chr12:120710718-120713273	+	0.0980366	0.0379538	-0.0600828	3.17e-05	-0.157634	0.164414	0.262415	156	0	null set	Skipped	Annotated	0.0868016
clu_1252_-	YIPF1	ENSG00000058799	chr1:53889243-53889463	chr1:53888986-53889712	-	0.312261	0.126849	-0.185412	3.17e-05	0.13724	0.498497	0.61453	220	1	Skipped	Skipped	Annotated	0.406136
clu_6958_-	NSMCE1	ENSG00000169189	chr16:27225725-27225846	chr16:27225236-27226719	-	0.995164	0.917473	-0.0776906	3.18e-05	-0.31941	0.0189442	0.0448896	121	1	null set	Skipped	Annotated	0.587181
clu_14717_+	MYLIP	ENSG00000007944	chr6:16143698-16143863	chr6:16143217-16144896	+	0.951287	0.748454	-0.202833	3.18e-05	0.634039	0.000144514	0.000659541	165	0	Skiptic	Skipped	Novel skipping	0.765816
clu_16407_+	PDLIM2	ENSG00000120913	chr8:22591550-22591668	chr8:22589741-22593732	+	0.751393	0.929416	0.178023	3.18e-05	0.490954	0.00096264	0.00347104	118	1	Included	Included	Annotated	0.516884
clu_2355_-	AL591684.2	ENSG00000254929	chr10:47545431-47545620	chr10:47544529-47549304	-	0.992409	0.605684	-0.386725	3.2e-05	0.666039	0.0109763	0.0283228	189	0	Skiptic	Skipped	Novel skipping	0.216839
clu_1771_-	ENAH	ENSG00000154380	chr1:225504990-225505053	chr1:225501070-225507950	-	0.100432	0.194951	0.0945191	3.22e-05	0.0949875	0.225634	0.336552	63	0	null set	Included	Annotated	1.08855
clu_335_+	RABGGTB	ENSG00000137955	chr1:75789158-75789356	chr1:75787604-75789951	+	0.99164	0.926884	-0.0647555	3.22e-05	0.606724	4.55318e-11	9.21087e-10	198	0	null set	Skipped	Annotated	0.782047
clu_17224_+	GAPVD1	ENSG00000165219	chr9:125335171-125335252	chr9:125332629-125337017	+	0.347928	0.185188	-0.16274	3.27e-05	-0.0301707	0.721534	0.800086	81	0	Skipped	Skipped	Annotated	0.156253
clu_3334_+	DAGLA	ENSG00000134780	chr11:61739176-61739298	chr11:61738207-61739464	+	0.11822	0.300838	0.182618	3.36e-05	0.0173297	0.884035	0.920291	122	2	Included	Included	Novel exon	0.484275
clu_17120_+	CEP78	ENSG00000148019	chr9:78265858-78265906	chr9:78265543-78266441	+	0.297222	0.187801	-0.10942	3.37e-05	-0.0384892	0.716947	0.79631	48	0	Skipped	Skipped	Annotated	1.09747
clu_10298_-	SOS1	ENSG00000115904	chr2:39058672-39058804	chr2:39056866-39067627	-	0.878335	0.989174	0.11084	3.38e-05	0.288614	0.000763354	0.00284255	132	0	Included	Included	Novel skipping	0.861074
clu_2565_-	SH3PXD2A	ENSG00000107957	chr10:103622469-103622553	chr10:103617314-103627088	-	0.836547	0.591462	-0.245085	3.39e-05	0.498009	0.000151536	0.000687485	84	0	Skipped	Skipped	Annotated	0.972893
clu_1300_-	USP33	ENSG00000077254	chr1:77745420-77745599	chr1:77741748-77759642	-	0.316099	0.108058	-0.208041	3.39e-05	-0.210889	0.0647018	0.123985	179	2	Skipped	Skipped	Annotated	0.0728552
clu_3087_-	PCSK7	ENSG00000160613	chr11:117208896-117209053	chr11:117208064-117218465	-	0.967976	0.780616	-0.18736	3.42e-05	0.0881156	0.546404	0.657668	157	1	Skiptic	Skipped	Novel skipping	0.698656
clu_1279_-	ITGB3BP	ENSG00000142856	chr1:63454379-63454473	chr1:63453974-63454889	-	0.990495	0.938005	-0.05249	3.47e-05	-0.569719	3.21977e-07	2.87913e-06	94	1	null set	Skipped	Novel skipping	0.584741
clu_17821_-	TCEAL8	ENSG00000180964	chrX:103254604-103254677	chrX:103254017-103255077	-	0.88113	0.94494	0.0638101	3.48e-05	0.580039	5.53974e-08	5.90096e-07	73	1	null set	Included	Annotated	0.583485
clu_6238_+	FURIN	ENSG00000140564	chr15:90877526-90877615	chr15:90877211-90878131	+	0.988192	0.92281	-0.0653819	3.51e-05	-0.32803	0.0216353	0.0500828	89	2	null set	Skipped	Novel skipping	0.597963
clu_8073_+	ACE	ENSG00000159640	chr17:63483028-63483173	chr17:63482689-63483459	+	0.947751	0.794187	-0.153564	3.57e-05	0.426992	7.77553e-05	0.00038192	145	1	Skiptic	Skipped	Annotated	0.734748
clu_16925_-	GOLGA2	ENSG00000167110	chr9:128267193-128267274	chr9:128266325-128267457	-	0.263124	0.150668	-0.112456	3.57e-05	0.0389756	0.76295	0.831414	81	0	Skipped	Skipped	Annotated	0.809624
clu_3040_-	SESN3	ENSG00000149212	chr11:95185255-95185492	chr11:95184594-95189778	-	0.978948	0.82744	-0.151508	3.59e-05	-0.240216	0.0241193	0.054797	237	0	Skiptic	Skipped	Novel skipping	0.759137
clu_3800_-	TWF1	ENSG00000151239	chr12:43804175-43804240	chr12:43802464-43804494	-	0.0452863	0.0200175	-0.0252687	3.66e-05	-0.0274338	0.812865	0.869679	65	2	null set	Skipped	Annotated	0.604485
clu_4605_+	P2RX7	ENSG00000089041	chr12:121154784-121154953	chr12:121133095-121156078	+	0.947846	0.703345	-0.244501	3.67e-05	-1.00003	0.000128499	0.000593717	169	1	Skiptic	Skipped	Annotated	0.569395
clu_4020_-	ALKBH2	ENSG00000189046	chr12:109090008-109090207	chr12:109088512-109092506	-	0.814818	0.599767	-0.215051	3.7e-05	0.0552322	0.664005	0.753996	199	1	Skipped	Skipped	Annotated	0.538366
clu_8289_-	CXXC1	ENSG00000154832	chr18:50287422-50287508	chr18:50286858-50287586	-	0.162759	0.0373654	-0.125393	3.7e-05	0.231517	0.0392681	0.0823019	86	2	Skipped	Skipped	Annotated	0.10648
clu_9022_+	KDM4B	ENSG00000127663	chr19:5119117-5119219	chr19:5110818-5119652	+	0.93595	0.744086	-0.191863	3.7e-05	-0.645417	1.03123e-11	2.29764e-10	102	0	Skiptic	Skipped	Annotated	0.665534
clu_3351_+	TTC9C	ENSG00000162222	chr11:62733117-62733199	chr11:62729086-62735381	+	0.0616094	0.182001	0.120392	3.77e-05	-0.473076	0.000211092	0.000921703	82	1	Cryptic	Included	Annotated	0.338516
clu_5889_-	MEX3B	ENSG00000183496	chr15:82044765-82045004	chr15:82044613-82045449	-	0.0191758	0.0945876	0.0754117	3.91e-05	0.610748	1.30714e-08	1.57782e-07	239	2	null set	Included	Novel exon	0.312104
clu_3313_+	CTNND1	ENSG00000198561	chr11:57806460-57806478	chr11:57806035-57806914	+	0.749032	0.580035	-0.168998	3.96e-05	0.038186	0.670564	0.759313	18	0	Skipped	Skipped	Annotated	1.07021
clu_13825_+	TCERG1	ENSG00000113649	chr5:146503823-146504006	chr5:146503539-146507027	+	0.998614	0.969352	-0.0292625	3.96e-05	-0.245509	0.0022412	0.00725159	183	0	null set	Skipped	Novel skipping	0.89748
clu_11502_-	HIRA	ENSG00000100084	chr22:19377868-19378066	chr22:19375792-19383619	-	0.950032	0.752604	-0.197428	4.05e-05	0.339314	0.00554076	0.0157905	198	0	Skiptic	Skipped	Novel skipping	0.773333
clu_4265_+	STRAP	ENSG00000023734	chr12:15883540-15883676	chr12:15882819-15889927	+	0.98976	0.92451	-0.0652498	4.15e-05	-0.0337419	0.687458	0.77277	136	1	null set	Skipped	Annotated	0.991436
clu_314_+	SGIP1	ENSG00000118473	chr1:66739334-66739537	chr1:66733880-66740657	+	0.992453	0.863902	-0.128551	4.17e-05	0.390918	0.000663387	0.00251288	203	2	Skiptic	Skipped	Novel skipping	0.668856
clu_850_+	RHOU	ENSG00000116574	chr1:228737672-228737731	chr1:228736004-228743284	+	0.941444	0.798635	-0.142809	4.17e-05	0.708882	6.28776e-14	1.97455e-12	59	2	Skiptic	Skipped	Novel skipping	0.724767
clu_5992_+	APBA2	ENSG00000034053	chr15:29094277-29094313	chr15:29093220-29098489	+	0.414237	0.256631	-0.157606	4.18e-05	-0.539666	1.36024e-07	1.31929e-06	36	0	Skipped	Skipped	Annotated	1.03627
clu_16851_-	FKBP15	ENSG00000119321	chr9:113202960-113203035	chr9:113202629-113206508	-	0.983685	0.813183	-0.170502	4.19e-05	-0.149778	0.134948	0.224015	75	0	Skiptic	Skipped	Novel skipping	0.725785
clu_9039_+	PNPLA6	ENSG00000032444	chr19:7541983-7542067	chr19:7541684-7542560	+	0.601356	0.829126	0.22777	4.26e-05	0.384411	0.00997804	0.0260909	84	0	Included	Included	Annotated	0.664387
clu_5613_-	CYFIP1	ENSG00000273749	chr15:22947002-22947092	chr15:22944939-22947168	-	0.988442	0.883147	-0.105295	4.32e-05	-0.316901	0.00110298	0.00390681	90	0	Skiptic	Skipped	Novel skipping	0.70171
clu_8684_-	GMIP	ENSG00000089639	chr19:19634506-19634703	chr19:19634190-19634791	-	0.948549	0.655024	-0.293526	4.39e-05	-0.782055	3.55391e-10	5.95735e-09	197	2	Skiptic	Skipped	Annotated	0.79098
clu_6133_+	HACD3	ENSG00000074696	chr15:65556738-65556903	chr15:65554960-65558679	+	0.99752	0.95637	-0.0411501	4.42e-05	-0.122517	0.165364	0.263393	165	0	null set	Skipped	Annotated	0.78466
clu_6218_+	AKAP13	ENSG00000170776	chr15:85658536-85658590	chr15:85655787-85664562	+	0.0662995	0.298686	0.232386	4.45e-05	-0.384501	0.000544661	0.00211254	54	0	Cryptic	Included	Annotated	1.03998
clu_3843_-	LMBR1L	ENSG00000139636	chr12:49097943-49098105	chr12:49097739-49100387	-	0.99165	0.924806	-0.0668435	4.49e-05	-0.322776	0.0165332	0.0400523	162	0	null set	Skipped	Annotated	0.907669
clu_33_+	KIF1B	ENSG00000054523	chr1:10273013-10273031	chr1:10272306-10275427	+	0.475754	0.276396	-0.199358	4.52e-05	0.100325	0.178848	0.280238	18	0	Skipped	Skipped	Annotated	1.06621
clu_2126_+	OLMALINC	ENSG00000235823	chr10:100380982-100381109	chr10:100374012-100381215	+	0.520468	0.749993	0.229525	4.53e-05	-1.10267	1.2968e-12	3.33922e-11	127	1	Included	Included	Annotated	0.0635336
clu_7303_-	KIAA0100	ENSG00000007202	chr17:28636113-28636164	chr17:28635609-28636964	-	0.0395124	0.12796	0.0884477	4.6e-05	0.407533	3.39443e-06	2.37143e-05	51	0	null set	Included	Novel exon	0.168712
clu_8287_-	MBD1	ENSG00000141644	chr18:50275369-50275444	chr18:50275245-50275599	-	0.566188	0.158055	-0.408132	4.62e-05	0.368864	0.00142302	0.0048705	75	0	Skipped	Skipped	Annotated	0.394004
clu_6952_-	EARS2	ENSG00000103356	chr16:23553043-23553123	chr16:23552304-23557204	-	0.0887444	0.0197566	-0.0689878	4.7e-05	-0.195846	0.0610513	0.118269	80	2	null set	Skipped	Annotated	0.137719
clu_17478_+	RBM10	ENSG00000182872	chrX:47168603-47168741	chrX:47147498-47169314	+	0.0541925	0.0108549	-0.0433377	4.77e-05	-0.139936	0.142347	0.233993	138	0	null set	Skipped	Novel exon	0.0870377
clu_7048_-	DYNC1LI2	ENSG00000135720	chr16:66724661-66724748	chr16:66723822-66725827	-	0.0145164	0.0670939	0.0525775	4.79e-05	0.0843239	0.340674	0.462282	87	0	null set	Included	Annotated	0.0741304
clu_48_+	MFN2	ENSG00000116688	chr1:12003757-12003889	chr1:12002103-12003991	+	0.0227912	0.202405	0.179614	4.79e-05	-0.133867	0.157171	0.253577	132	0	Cryptic	Included	Novel exon	-0.184168
clu_3806_-	SLC38A1	ENSG00000111371	chr12:46196724-46196871	chr12:46189071-46197719	-	0.156375	0.0322245	-0.12415	4.82e-05	0.339649	4.58266e-05	0.000238453	147	0	Skipped	Skipped	Novel exon	0.498614
clu_10292_-	SRSF7	ENSG00000115875	chr2:38746143-38746179	chr2:38745187-38746693	-	0.830496	0.764274	-0.0662225	4.86e-05	0.147743	0.252744	0.36789	36	0	null set	Skipped	Annotated	0.993973
clu_8937_+	ABCA7	ENSG00000064687	chr19:1054569-1054694	chr19:1054341-1054779	+	0.912951	0.528471	-0.38448	4.9e-05	-0.302508	0.0747187	0.139231	125	2	Skiptic	Skipped	Annotated	0.493468
clu_5424_-	RPL36AL	ENSG00000165502	chr14:49619524-49619602	chr14:49619140-49620561	-	0.00899253	0.0274216	0.018429	4.91e-05	0.0149967	0.882993	0.919565	78	0	null set	Included	Novel exon	0.0629784
clu_12080_+	RBMS3	ENSG00000144642	chr3:29899704-29899755	chr3:29897475-29936085	+	0.632092	0.456728	-0.175363	4.91e-05	-0.481371	8.54139e-05	0.000414838	51	0	Skipped	Skipped	Annotated	1.01696
clu_13971_-	MTMR12	ENSG00000150712	chr5:32232960-32233020	chr5:32230347-32233772	-	0.024669	0.274375	0.249706	4.95e-05	0.592001	4.69446e-06	3.16955e-05	60	0	Cryptic	Included	Annotated	0.309656
clu_10514_-	NIFK	ENSG00000155438	chr2:121732095-121732204	chr2:121731104-121735612	-	0.997402	0.927255	-0.0701468	5e-05	-0.16645	0.179598	0.281084	109	1	null set	Skipped	Novel skipping	0.764138
clu_4811_-	DZIP1	ENSG00000134874	chr13:95599364-95599424	chr13:95594086-95606002	-	0.637135	0.408114	-0.229021	5.04e-05	-0.23971	0.00448702	0.0131833	60	0	Skipped	Skipped	Novel skipping	0.788689
clu_15474_+	KLHDC10	ENSG00000128607	chr7:130096920-130097007	chr7:130070809-130116444	+	0.324374	0.662689	0.338315	5.04e-05	-0.247388	0.0211504	0.0491732	87	0	Included	Included	Annotated	1.0924
clu_6650_+	SLC7A6	ENSG00000103064	chr16:68273817-68273904	chr16:68266721-68274690	+	0.353319	0.151521	-0.201799	5.05e-05	0.257525	0.0796792	0.146618	87	0	Skipped	Skipped	Annotated	-0.208528
clu_10104_+	LRRFIP1	ENSG00000124831	chr2:237751199-237751271	chr2:237749324-237753308	+	0.0195866	0.0858863	0.0662997	5.09e-05	-0.75844	2.81207e-17	1.44865e-15	72	0	null set	Included	Annotated	0.903712
clu_16310_-	SCRIB	ENSG00000180900	chr8:143791665-143791740	chr8:143791440-143791875	-	0.863676	0.472117	-0.391559	5.12e-05	0.0183617	0.860042	0.903819	75	0	Skipped	Skipped	Annotated	0.747081
clu_17762_-	HUWE1	ENSG00000086758	chrX:53544559-53544762	chrX:53543968-53545028	-	0.984074	0.942968	-0.0411051	5.12e-05	-0.286468	0.000233893	0.00100863	203	2	null set	Skipped	Annotated	1.0008
clu_15258_+	ASL	ENSG00000126522	chr7:66081802-66081997	chr7:66076093-66082367	+	0.966887	0.830519	-0.136368	5.14e-05	-1.13928	2.86274e-13	8.20073e-12	195	0	Skiptic	Skipped	Annotated	0.650555
clu_1715_-	SLC41A1	ENSG00000133065	chr1:205794869-205795018	chr1:205791718-205795343	-	0.934754	0.732252	-0.202502	5.16e-05	-0.0288467	0.769554	0.835942	149	2	Skiptic	Skipped	Novel skipping	0.959889
clu_16571_+	OXR1	ENSG00000164830	chr8:106737519-106737600	chr8:106726309-106739457	+	0.368664	0.731123	0.362459	5.19e-05	0.176347	0.219925	0.329662	81	0	Included	Included	Annotated	1.08602
clu_15673_-	GARS-DT	ENSG00000196295	chr7:30579005-30579128	chr7:30578091-30579230	-	0.718115	0.429216	-0.2889	5.24e-05	-0.691632	5.56583e-07	4.70363e-06	123	0	Skipped	Skipped	Annotated	0.0526172
clu_16163_-	COPS5	ENSG00000121022	chr8:67047684-67047859	chr8:67045960-67051229	-	0.0247248	0.081608	0.0568833	5.24e-05	-0.0465573	0.696919	0.779962	175	1	null set	Included	Annotated	0.456126
clu_2021_+	CCAR1	ENSG00000060339	chr10:68756272-68756483	chr10:68755536-68757293	+	0.869072	0.959852	0.0907797	5.27e-05	0.473132	2.53622e-05	0.000142259	211	1	null set	Included	Annotated	1.1409
clu_10256_-	IFT172	ENSG00000138002	chr2:27462021-27462195	chr2:27461836-27462700	-	0.202782	0.0408994	-0.161883	5.37e-05	-0.217341	0.0264899	0.0593506	174	0	Skipped	Skipped	Novel exon	0.00575312
clu_16711_-	EXOSC3	ENSG00000107371	chr9:37781985-37782137	chr9:37780880-37783913	-	0.964486	0.777189	-0.187297	5.47e-05	-0.0259981	0.86695	0.908756	152	2	Skiptic	Skipped	Annotated	0.866594
clu_10335_-	CCDC88A	ENSG00000115355	chr2:55303068-55303152	chr2:55302072-55308808	-	0.522115	0.744985	0.22287	5.5e-05	-0.285207	0.00237474	0.00762701	84	0	Included	Included	Annotated	1.14295
clu_9244_+	ZNF507	ENSG00000168813	chr19:32347244-32347338	chr19:32345783-32352828	+	0.490207	0.732034	0.241827	5.58e-05	-0.0524244	0.562721	0.671314	94	1	Included	Included	Annotated	0.93447
clu_13431_-	CENPE	ENSG00000138778	chr4:103153046-103153250	chr4:103151377-103158299	-	0.933019	0.783765	-0.149254	5.58e-05	-0.157884	0.181189	0.28316	204	0	Skiptic	Skipped	Novel skipping	0.501795
clu_17554_+	ZNF711	ENSG00000147180	chrX:85267277-85267415	chrX:85265255-85268293	+	0.441823	0.29627	-0.145553	5.7e-05	0.0238959	0.797381	0.857864	138	0	Skipped	Skipped	Annotated	0.957725
clu_11062_-	RRBP1	ENSG00000125844	chr20:17619632-17619728	chr20:17618679-17620298	-	0.990868	0.877892	-0.112976	5.79e-05	-0.56597	0.00240653	0.0077134	96	0	Skiptic	Skipped	Novel skipping	0.395826
clu_5020_+	PCK2	ENSG00000100889	chr14:24099994-24100213	chr14:24099720-24102752	+	0.92753	0.797029	-0.130502	5.82e-05	-0.682735	6.8608e-06	4.45591e-05	219	0	Skiptic	Skipped	Novel skipping	0.766517
clu_179_+	DNALI1	ENSG00000163879	chr1:37559326-37559496	chr1:37557748-37561556	+	0.994819	0.875558	-0.119261	5.84e-05	1.005	8.0685e-12	1.82303e-10	170	2	Skiptic	Skipped	Annotated	0.783167
clu_3412_+	KAT5	ENSG00000172977	chr11:65713347-65713503	chr11:65713058-65713592	+	0.350385	0.57515	0.224765	5.86e-05	0.0819966	0.467217	0.586241	156	0	Included	Included	Annotated	0.98655
clu_17107_+	CBWD3	ENSG00000196873	chr9:68243182-68243280	chr9:68242185-68245212	+	0.00551889	0.0282291	0.0227102	5.89e-05	-0.159964	0.188766	0.292861	98	2	null set	Included	Annotated	0.134482
clu_6826_-	ECI1	ENSG00000167969	chr16:2244405-2244552	chr16:2243439-2246858	-	0.998902	0.957148	-0.0417537	5.92e-05	-1.53909	3.34393e-57	3.3527e-54	147	0	null set	Skipped	Novel skipping	0.282501
clu_16543_+	PDP1	ENSG00000164951	chr8:93917910-93917945	chr8:93917079-93922015	+	0.681744	0.362027	-0.319717	5.99e-05	-0.822947	1.6674e-08	1.97697e-07	35	2	Skipped	Skipped	Annotated	1.072
clu_1935_+	RAB18	ENSG00000099246	chr10:27533927-27533994	chr10:27533853-27537875	+	0.996215	0.938968	-0.0572478	6e-05	0.127688	0.184641	0.287742	67	1	null set	Skipped	Annotated	0.941149
clu_4285_+	KLHL42	ENSG00000087448	chr12:27797246-27797349	chr12:27791901-27797714	+	0.486732	0.19531	-0.291423	6e-05	0.103654	0.398907	0.520223	103	1	Skipped	Skipped	Annotated	-0.0213693
clu_16121_-	PLAT	ENSG00000104368	chr8:42188933-42189071	chr8:42188016-42191371	-	0.966798	0.880343	-0.0864546	6e-05	0.131104	0.103501	0.180809	138	0	null set	Skipped	Annotated	0.337015
clu_10101_+	AGAP1	ENSG00000157985	chr2:235930764-235930923	chr2:235908906-235968461	+	0.327298	0.119096	-0.208202	6.04e-05	-0.171843	0.106043	0.184366	159	0	Skipped	Skipped	Annotated	0.808139
clu_10109_+	UBE2F	ENSG00000184182	chr2:238016565-238016633	chr2:237994809-238025341	+	0.74597	0.578439	-0.167531	6.3e-05	-0.027907	0.833319	0.884134	68	2	Skipped	Skipped	Annotated	1.06726
clu_3944_-	R3HDM2	ENSG00000179912	chr12:57305639-57305663	chr12:57303217-57310263	-	0.0714062	0.199718	0.128312	6.36e-05	-0.44652	0.00402927	0.0119877	24	0	Cryptic	Included	Annotated	0.59584
clu_7342_-	MYO19	ENSG00000278259	chr17:36515112-36515182	chr17:36514548-36515857	-	0.959159	0.888426	-0.0707333	6.36e-05	0.208963	0.0538895	0.10682	70	1	null set	Skipped	Annotated	0.811432
clu_1073_-	RPA2	ENSG00000117748	chr1:27897632-27897707	chr1:27897121-27906927	-	0.997771	0.958289	-0.0394822	6.36e-05	0.410961	0.000181507	0.000807022	75	0	null set	Skipped	Novel skipping	0.591522
clu_4301_+	DNM1L	ENSG00000087470	chr12:32705824-32705863	chr12:32701562-32707366	+	0.00570651	0.0781171	0.0724106	6.37e-05	-0.379861	8.75092e-06	5.52686e-05	39	0	null set	Included	Annotated	1.09685
clu_5748_-	ANXA2	ENSG00000182718	chr15:60382341-60382441	chr15:60364523-60386027	-	0.938159	0.980092	0.0419321	6.37e-05	-0.471912	2.07103e-08	2.40925e-07	100	1	null set	Included	Annotated	0.681806
clu_9618_+	ZNF512	ENSG00000243943	chr2:27619649-27619728	chr2:27617571-27621152	+	0.0280178	0.111654	0.0836361	6.41e-05	-0.406231	1.69227e-05	9.87536e-05	79	1	null set	Included	Novel exon	0.226437
clu_1345_-	GSTM3	ENSG00000134202	chr1:109739832-109739908	chr1:109739493-109740239	-	0.955259	0.900775	-0.0544842	6.51e-05	0.531778	2.56708e-07	2.3613e-06	76	1	null set	Skipped	Annotated	0.586958
clu_16085_-	CCDC25	ENSG00000147419	chr8:27748494-27748598	chr8:27748279-27752511	-	0.978079	0.857144	-0.120935	6.51e-05	-0.312248	0.0021175	0.00689864	104	2	Skiptic	Skipped	Annotated	1.0471
clu_4618_+	KNTC1	ENSG00000184445	chr12:122530021-122530192	chr12:122527351-122534663	+	0.986893	0.93522	-0.0516729	6.58e-05	-0.0593067	0.592782	0.696609	171	0	null set	Skipped	Novel skipping	0.686124
clu_1426_-	NBPF14	ENSG00000270629	chr1:148579073-148579237	chr1:148578034-148583140	-	0.998274	0.928726	-0.0695476	6.67e-05	0.338019	0.430862	0.551571	164	2	null set	Skipped	Annotated	-0.660589
clu_5440_-	SAV1	ENSG00000151748	chr14:50667381-50667500	chr14:50665619-50667873	-	0.2111	0.043198	-0.167902	6.73e-05	0.0902822	0.46807	0.586761	119	2	Skipped	Skipped	Annotated	0.192113
clu_10505_-	ANAPC1	ENSG00000153107	chr2:111873612-111873664	chr2:111873408-111878809	-	0.971664	0.896048	-0.0756168	6.76e-05	-0.292195	0.000439011	0.00174473	52	1	null set	Skipped	Novel skipping	0.854264
clu_6349_+	MLST8	ENSG00000167965	chr16:2206742-2206929	chr16:2206659-2207034	+	0.0158836	0.0856689	0.0697853	6.77e-05	-0.739261	2.00512e-11	4.33505e-10	187	1	null set	Included	Annotated	-0.102033
clu_612_+	NCSTN	ENSG00000162736	chr1:160353322-160353501	chr1:160353237-160354117	+	0.0488715	0.133856	0.0849841	6.77e-05	-0.283208	0.0134138	0.0335493	179	2	null set	Included	Annotated	0.20843
clu_13726_+	CAST	ENSG00000153113	chr5:96730779-96730860	chr5:96729725-96736171	+	0.984537	0.844206	-0.140331	6.78e-05	-0.309712	0.00193944	0.00640043	81	0	Skiptic	Skipped	Annotated	0.241943
clu_3819_-	HDAC7	ENSG00000061273	chr12:47802223-47802274	chr12:47798972-47819766	-	0.501906	0.295797	-0.206108	6.87e-05	0.547714	1.27206e-05	7.68021e-05	51	0	Skipped	Skipped	Annotated	0.657423
clu_11125_-	TRPC4AP	ENSG00000100991	chr20:35012597-35012785	chr20:35010288-35013007	-	0.0679558	0.184249	0.116293	6.87e-05	0.227507	0.0267024	0.05976	188	2	Cryptic	Included	Novel exon	0.00048848
clu_5461_-	DLGAP5	ENSG00000126787	chr14:55148593-55148684	chr14:55148473-55150798	-	0.39317	0.211793	-0.181376	6.88e-05	-0.97749	6.78701e-21	5.06406e-19	91	1	Skipped	Skipped	Annotated	0.351549
clu_12874_-	B3GALNT1	ENSG00000169255	chr3:161104784-161104895	chr3:161104406-161105234	-	0.443424	0.170818	-0.272606	6.89e-05	-0.187072	0.106444	0.184943	111	0	Skipped	Skipped	Annotated	-0.248359
clu_7617_-	JPT1	ENSG00000189159	chr17:75149090-75149185	chr17:75148671-75154341	-	0.00922295	0.00406147	-0.00516148	6.92e-05	-0.402346	3.09539e-05	0.000169364	95	2	null set	Skipped	Annotated	0.258062
clu_4547_+	ISCU	ENSG00000136003	chr12:108564059-108564155	chr12:108562736-108564278	+	0.457736	0.230619	-0.227117	7.06e-05	-0.0591549	0.487278	0.60385	96	0	Skipped	Skipped	Annotated	0.181048
clu_16740_-	PRUNE2	ENSG00000106772	chr9:76641971-76641980	chr9:76638288-76644738	-	0.90567	0.73418	-0.171491	7.08e-05	-0.940665	6.43477e-14	2.0083e-12	9	0	Skiptic	Skipped	Annotated	1.033
clu_15097_+	TTYH3	ENSG00000136295	chr7:2647958-2648054	chr7:2647638-2649566	+	0.929339	0.843745	-0.0855936	7.09e-05	-0.154088	0.0695223	0.131286	96	0	null set	Skipped	Annotated	0.644802
clu_15897_-	LAMB1	ENSG00000091136	chr7:107959248-107959480	chr7:107955630-107959690	-	0.996241	0.910752	-0.0854887	7.12e-05	-0.422431	0.0106218	0.027532	232	1	null set	Skipped	Novel skipping	0.622848
clu_15738_-	GUSB	ENSG00000169919	chr7:65974918-65975071	chr7:65974704-65976014	-	0.209663	0.074762	-0.134901	7.15e-05	0.148788	0.11237	0.193003	153	0	Skipped	Skipped	Annotated	0.433271
clu_6266_+	SNRNP25	ENSG00000161981	chr16:56320-56420	chr16:55882-56538	+	0.0715942	0.198222	0.126627	7.18e-05	-0.581715	0.168888	0.267612	100	1	Cryptic	Included	Annotated	-0.0210105
clu_7217_-	ZNF232	ENSG00000167840	chr17:5111075-5111219	chr17:5109868-5111799	-	0.621443	0.863422	0.241979	7.24e-05	0.62739	0.000280501	0.00117827	144	0	Included	Included	Annotated	0.0836556
clu_8027_+	KAT7	ENSG00000136504	chr17:49809118-49809208	chr17:49805445-49811475	+	0.889116	0.687341	-0.201776	7.26e-05	-0.488674	1.78675e-06	1.34758e-05	90	0	Skipped	Skipped	Annotated	1.14762
clu_3348_+	ASRGL1	ENSG00000162174	chr11:62356324-62356467	chr11:62338167-62356986	+	0.914225	0.780397	-0.133828	7.3e-05	-0.200279	0.164942	0.263015	143	2	Skiptic	Skipped	Annotated	0.687033
clu_1249_-	NDC1	ENSG00000058804	chr1:53835499-53835620	chr1:53832591-53838204	-	0.944329	0.763561	-0.180768	7.31e-05	-0.155834	0.180842	0.282646	121	1	Skiptic	Skipped	Annotated	0.676484
clu_2474_-	GRID1	ENSG00000182771	chr10:85613055-85613146	chr10:85602701-85613406	-	0.1732	0.56545	0.39225	7.32e-05	-0.116747	0.309133	0.429063	91	1	Included	Included	Novel exon	0.853623
clu_5315_-	TTC5	ENSG00000136319	chr14:20302076-20302290	chr14:20301965-20305886	-	0.0613272	0.0084293	-0.0528979	7.32e-05	0.286248	0.0262612	0.0588711	214	1	null set	Skipped	Novel exon	0.125933
clu_9121_+	GCDH	ENSG00000105607	chr19:12893482-12893653	chr19:12892178-12895991	+	0.996792	0.932889	-0.0639032	7.38e-05	0.062047	0.546485	0.657668	171	0	null set	Skipped	Novel skipping	0.666483
clu_3957_-	CTDSP2	ENSG00000175215	chr12:57828293-57828418	chr12:57827590-57829447	-	0.0822226	0.0176046	-0.064618	7.44e-05	0.342737	0.000799315	0.00295793	125	2	null set	Skipped	Novel exon	0.0413581
clu_10445_-	MRPS5	ENSG00000144029	chr2:95104639-95104730	chr2:95101723-95106422	-	0.967649	0.921126	-0.0465232	7.45e-05	-0.686105	3.04551e-09	4.20449e-08	91	1	null set	Skipped	Annotated	0.665506
clu_5713_-	SECISBP2L	ENSG00000138593	chr15:49019417-49019552	chr15:49017628-49027364	-	0.394866	0.788408	0.393542	7.53e-05	0.25589	0.0103004	0.0268115	135	0	Included	Included	Annotated	0.857225
clu_8616_-	ASF1B	ENSG00000105011	chr19:14126121-14126237	chr19:14121708-14136347	-	0.99303	0.962776	-0.0302542	7.77e-05	0.0841921	0.591824	0.695993	116	2	null set	Skipped	Annotated	0.719006
clu_11899_+	ADSL	ENSG00000239900	chr22:40364879-40365056	chr22:40364365-40366435	+	0.937499	0.86518	-0.0723197	7.9e-05	0.265198	0.0046942	0.0137276	177	0	null set	Skipped	Annotated	0.760772
clu_4669_+	NOC4L	ENSG00000184967	chr12:132148608-132148659	chr12:132148106-132148783	+	0.920634	0.986328	0.0656941	8.14e-05	-0.000181847	0.998718	0.999015	51	0	null set	Included	Novel skipping	0.553692
clu_6709_+	BANP	ENSG00000172530	chr16:88004294-88004411	chr16:87984259-88006089	+	0.54874	0.817277	0.268537	8.16e-05	0.237774	0.0595234	0.115953	117	0	Included	Included	Annotated	0.991814
clu_1516_-	TPM3	ENSG00000143549	chr1:154169304-154169383	chr1:154157721-154170399	-	0.00745885	0.0154532	0.00799436	8.2e-05	0.25246	0.0690217	0.130479	79	1	null set	Included	Annotated	0.979984
clu_13156_+	METTL14	ENSG00000145388	chr4:118705610-118705821	chr4:118704051-118709997	+	0.954823	0.841731	-0.113092	8.25e-05	-0.0508137	0.590098	0.694472	211	1	Skiptic	Skipped	Annotated	0.90071
clu_15412_+	SH2B2	ENSG00000160999	chr7:102317704-102317850	chr7:102317395-102320330	+	0.00381373	0.0883378	0.084524	8.25e-05	-0.515699	0.000456277	0.00180552	146	2	null set	Included	Novel exon	-0.108286
clu_4134_-	NCOR2	ENSG00000196498	chr12:124354477-124354582	chr12:124354196-124354836	-	0.992115	0.887755	-0.10436	8.27e-05	-0.639438	5.61428e-07	4.73773e-06	105	0	Skiptic	Skipped	Novel skipping	0.546722
clu_12936_-	TNK2	ENSG00000061938	chr3:195885412-195885543	chr3:195885033-195886976	-	0.0611004	0.16403	0.10293	8.35e-05	-1.0039	5.18001e-14	1.65204e-12	131	2	Cryptic	Included	Novel exon	0.557205
clu_10953_+	RBM38	ENSG00000132819	chr20:57393278-57393333	chr20:57392777-57407542	+	0.952894	0.847232	-0.105662	8.37e-05	0.194656	0.0884104	0.159501	55	1	Skiptic	Skipped	Annotated	0.704357
clu_80_+	PITHD1	ENSG00000057757	chr1:23779437-23779481	chr1:23778713-23779863	+	0.952307	0.808361	-0.143946	8.42e-05	-0.0442738	0.733706	0.809221	44	2	Skiptic	Skipped	Novel skipping	1.09653
clu_12903_-	PARL	ENSG00000175193	chr3:183842297-183842447	chr3:183840640-183844230	-	0.750014	0.579758	-0.170256	8.43e-05	0.0177862	0.851926	0.897937	150	0	Skipped	Skipped	Annotated	0.815118
clu_2753_-	PIK3C2A	ENSG00000011405	chr11:17136481-17136625	chr11:17135159-17145667	-	0.994986	0.814867	-0.180119	8.45e-05	-0.187506	0.0480043	0.0970858	144	0	Skiptic	Skipped	Novel skipping	0.876368
clu_17731_-	ELK1	ENSG00000126767	chrX:47649920-47650026	chrX:47641475-47650422	-	0.258628	0.133234	-0.125394	8.54e-05	-0.147524	0.142061	0.23357	106	1	Skipped	Skipped	Annotated	0.35642
clu_1800_-	SIPA1L2	ENSG00000116991	chr1:232404124-232404178	chr1:232403571-232415493	-	0.352257	0.178473	-0.173784	8.56e-05	0.0895036	0.543558	0.655226	54	0	Skipped	Skipped	Annotated	1.02164
clu_5408_-	PPP2R3C	ENSG00000092020	chr14:35116609-35116737	chr14:35110629-35121901	-	0.539919	0.726631	0.186712	8.78e-05	-0.283157	0.0295671	0.0649552	128	2	Included	Included	Annotated	0.913564
clu_10841_+	ACSS2	ENSG00000131069	chr20:34926104-34926281	chr20:34925766-34926876	+	0.931135	0.805829	-0.125306	8.81e-05	-1.06428	7.42306e-17	3.65278e-15	177	0	Skiptic	Skipped	Annotated	0.833825
clu_5957_-	TM2D3	ENSG00000184277	chr15:101651695-101651773	chr15:101650161-101652270	-	0.343176	0.528172	0.184996	8.88e-05	0.0696236	0.499073	0.61506	78	0	Included	Included	Annotated	0.568683
clu_1579_-	SMG5	ENSG00000198952	chr1:156264313-156264443	chr1:156263570-156265780	-	0.0980144	0.0465024	-0.051512	8.88e-05	0.226884	0.0543593	0.107565	130	1	null set	Skipped	Novel exon	0.000825554
clu_16303_-	NAPRT	ENSG00000147813	chr8:143575621-143575702	chr8:143575525-143576077	-	0.88334	0.985928	0.102588	8.93e-05	-0.020268	0.871598	0.911722	81	0	Included	Included	Novel skipping	0.644728
clu_1899_+	ATP5F1C	ENSG00000165629	chr10:7799590-7799683	chr10:7799194-7799771	+	0.000774802	0.012001	0.0112262	8.98e-05	-0.202603	0.00738256	0.0201653	93	0	null set	Included	Novel exon	-0.00371714
clu_3582_+	NCAM1	ENSG00000149294	chr11:113270187-113270395	chr11:113260323-113271759	+	1	0.963122	-0.0368781	9.04e-05	-0.369661	1.94311e-05	0.000111685	208	1	null set	Skipped	Novel skipping	0.83375
clu_11828_+	MTMR3	ENSG00000100330	chr22:30022028-30022139	chr22:30020884-30022608	+	0.726145	0.418179	-0.307967	9.11e-05	-0.293556	0.0164093	0.0397822	111	0	Skipped	Skipped	Annotated	1.04391
clu_13706_+	ZFYVE16	ENSG00000039319	chr5:80435761-80435854	chr5:80434217-80436755	+	0.12579	0.0462414	-0.0795484	9.14e-05	-0.346998	0.00087395	0.0031936	93	0	null set	Skipped	Annotated	0.168661
clu_13102_+	PTPN13	ENSG00000163629	chr4:86753008-86753065	chr4:86751124-86758259	+	0.279819	0.664777	0.384958	9.17e-05	-0.893931	2.68707e-14	9.05587e-13	57	0	Included	Included	Annotated	0.724655
clu_3485_+	CTTN	ENSG00000085733	chr11:70421469-70421580	chr11:70420510-70422939	+	0.822084	0.923532	0.101447	9.2e-05	-0.376003	2.55847e-06	1.85547e-05	111	0	Included	Included	Annotated	0.794778
clu_6780_-	AXIN1	ENSG00000103126	chr16:291189-291297	chr16:289607-293487	-	0.421342	0.16341	-0.257932	9.32e-05	-0.601628	6.43016e-06	4.21031e-05	108	0	Skipped	Skipped	Annotated	0.629603
clu_2733_-	DENND5A	ENSG00000184014	chr11:9176771-9176902	chr11:9170777-9178131	-	0.177062	0.0519061	-0.125156	9.38e-05	-0.613866	2.02604e-12	5.07049e-11	131	2	Skipped	Skipped	Annotated	0.282845
clu_5648_-	MEIS2	ENSG00000134138	chr15:36894716-36894812	chr15:36892459-36895150	-	0.955827	0.86	-0.0958275	9.43e-05	-0.185948	0.031517	0.0684254	96	0	null set	Skipped	Annotated	1.04603
clu_10668_-	FARSB	ENSG00000116120	chr2:222613266-222613380	chr2:222600083-222613810	-	0.0774002	0.0185997	-0.0588005	9.45e-05	-0.192503	0.0252658	0.0569821	114	0	null set	Skipped	Novel exon	0.0256703
clu_14689_-	WDR27	ENSG00000184465	chr6:169689126-169689308	chr6:169689012-169701550	-	0.847833	0.465049	-0.382785	9.51e-05	-0.887816	1.75329e-09	2.55229e-08	182	2	Skipped	Skipped	Annotated	-0.0305971
clu_15071_+	FGFR1OP	ENSG00000213066	chr6:167013507-167013567	chr6:167010893-167022408	+	0.578375	0.332684	-0.24569	9.55e-05	-0.506324	0.00665056	0.0184582	60	0	Skipped	Skipped	Annotated	0.984082
clu_12963_-	RUBCN	ENSG00000145016	chr3:197717976-197718130	chr3:197705175-197736654	-	0.722909	0.459789	-0.26312	9.6e-05	0.0791323	0.405169	0.526123	154	1	Skipped	Skipped	Annotated	0.793848
clu_6271_+	FAM234A	ENSG00000167930	chr16:248243-248397	chr16:234857-249548	+	0.0123993	0.0884145	0.0760151	9.68e-05	-0.508322	1.92844e-05	0.000110961	154	1	null set	Included	Annotated	0.0618452
clu_9021_+	KDM4B	ENSG00000127663	chr19:5071009-5071059	chr19:5047669-5077366	+	0.977905	0.872514	-0.105391	9.73e-05	-0.645417	1.03123e-11	2.29764e-10	50	2	Skiptic	Skipped	Novel skipping	0.913667
clu_2732_-	DENND5A	ENSG00000184014	chr11:9147029-9147151	chr11:9145815-9150080	-	0.990186	0.877018	-0.113168	9.74e-05	-0.613866	2.02604e-12	5.07049e-11	122	2	Skiptic	Skipped	Annotated	0.85627
clu_16389_+	DMTN	ENSG00000158856	chr8:22069015-22069060	chr8:22067682-22069418	+	0.791371	0.96908	0.177709	9.75e-05	1.14014	1.13943e-10	2.10828e-09	45	0	Included	Included	Annotated	0.740565
clu_17633_+	FMR1	ENSG00000102081	chrX:147938098-147938161	chrX:147937600-147940575	+	0.0516719	0.306015	0.254343	9.85e-05	-0.0519241	0.607311	0.70903	63	0	Cryptic	Included	Annotated	0.798625
clu_7817_+	MPRIP	ENSG00000133030	chr17:17143555-17143669	chr17:17142765-17146035	+	0.913502	0.970739	0.0572371	9.86e-05	-0.272465	0.00194549	0.00641512	114	0	null set	Included	Annotated	0.725202
clu_9363_+	LTBP4	ENSG00000090006	chr19:40623935-40624082	chr19:40623732-40625856	+	0.946454	0.743972	-0.202482	9.92e-05	0.010028	0.963663	0.976199	147	0	Skiptic	Skipped	Novel skipping	0.600066
clu_1167_-	RIMS3	ENSG00000117016	chr1:40635915-40636057	chr1:40633181-40641708	-	0.99535	0.943917	-0.0514327	9.94e-05	-0.620243	3.20588e-05	0.000174749	142	1	null set	Skipped	Novel skipping	0.690794
clu_8296_-	TXNL1	ENSG00000091164	chr18:56626161-56626266	chr18:56624461-56626360	-	0.0650184	0.0210421	-0.0439763	0.000101	-0.0716232	0.554159	0.664312	105	0	null set	Skipped	Annotated	0.413802
clu_17658_+	TAZ	ENSG00000102125	chrX:154414100-154414190	chrX:154413567-154419542	+	0.378461	0.190654	-0.187806	0.000101	-0.533172	0.000190162	0.00084154	90	0	Skipped	Skipped	Annotated	0.127445
clu_1941_+	WAC	ENSG00000095787	chr10:28611254-28611481	chr10:28610821-28611773	+	0.0552579	0.00667914	-0.0485788	0.000102	0.184102	0.0162607	0.0394876	227	2	null set	Skipped	Annotated	0.238441
clu_11016_+	MYT1	ENSG00000196132	chr20:64223290-64223359	chr20:64223173-64227414	+	0.804381	0.573433	-0.230948	0.000102	-0.0562515	0.625882	0.723885	69	0	Skipped	Skipped	Annotated	1.04452
clu_9326_+	HKR1	ENSG00000181666	chr19:37322184-37322232	chr19:37318186-37323532	+	0.971757	0.864028	-0.10773	0.000103	0.143387	0.214873	0.323986	48	0	Skiptic	Skipped	Annotated	0.0377347
clu_136_+	ZCCHC17	ENSG00000121766	chr1:31337174-31337275	chr1:31319166-31338956	+	0.907291	0.986134	0.0788428	0.000103	0.0291	0.812109	0.869044	101	2	null set	Included	Annotated	0.916885
clu_13809_+	RELL2	ENSG00000164620	chr5:141638954-141639021	chr5:141638860-141639463	+	0.912907	0.816067	-0.0968405	0.000103	-0.205977	0.100006	0.175678	67	1	null set	Skipped	Annotated	1.02443
clu_15140_+	MIOS	ENSG00000164654	chr7:7589404-7589563	chr7:7588563-7594979	+	0.980613	0.873788	-0.106824	0.000103	-0.16177	0.0892384	0.160705	159	0	Skiptic	Skipped	Novel skipping	0.945407
clu_5032_+	GMPR2	ENSG00000100938	chr14:24238245-24238405	chr14:24237562-24238588	+	0.983768	0.913873	-0.0698958	0.000104	-0.249609	0.010729	0.0277648	160	1	null set	Skipped	Annotated	0.840133
clu_11023_-	CSNK2A1	ENSG00000101266	chr20:499254-499305	chr20:497780-499832	-	0.982993	0.998455	0.0154618	0.000105	-0.127321	0.13958	0.230364	51	0	null set	Included	Annotated	1.06577
clu_2702_-	OSBPL5	ENSG00000021762	chr11:3103238-3103320	chr11:3102281-3104192	-	0.995146	0.948167	-0.0469791	0.000106	-0.423196	0.00474264	0.0138431	82	1	null set	Skipped	Novel skipping	0.503868
clu_4189_+	ERC1	ENSG00000082805	chr12:1204500-1204512	chr12:1190052-1236768	+	0.379742	0.224299	-0.155443	0.000106	0.193577	0.0379284	0.0798802	12	0	Skipped	Skipped	Annotated	0.982923
clu_3384_+	PPP2R5B	ENSG00000068971	chr11:64926711-64926908	chr11:64925933-64927801	+	0.996421	0.723727	-0.272694	0.000107	-0.0128853	0.935161	0.956568	197	2	Skiptic	Skipped	Novel skipping	0.792353
clu_1783_-	CDC42BPA	ENSG00000143776	chr1:227112670-227112913	chr1:227112422-227119803	-	0.925282	0.686947	-0.238334	0.000107	-0.162225	0.146235	0.239476	243	0	Skiptic	Skipped	Annotated	1.03142
clu_8064_+	TLK2	ENSG00000146872	chr17:62508407-62508553	chr17:62481206-62520772	+	0.070551	0.0389056	-0.0316454	0.000108	0.113116	0.301556	0.421134	146	2	null set	Skipped	Annotated	0.347768
clu_11158_-	CHD6	ENSG00000124177	chr20:41551304-41551360	chr20:41533570-41618339	-	0.784051	0.961877	0.177825	0.000108	0.324118	0.00133148	0.0045895	56	2	Included	Included	Annotated	0.848982
clu_10142_-	SH3YL1	ENSG00000035115	chr2:233100-233229	chr2:231191-234159	-	0.984283	0.890839	-0.0934444	0.000109	-0.144165	0.204793	0.311963	129	0	null set	Skipped	Annotated	0.349932
clu_13790_+	ANKHD1	ENSG00000131503	chr5:140472238-140472295	chr5:140464776-140482579	+	0.796791	0.63451	-0.162281	0.000109	-0.123147	0.129308	0.216146	57	0	Skipped	Skipped	Annotated	0.969172
clu_1613_-	PEX19	ENSG00000162735	chr1:160282416-160282502	chr1:160282200-160282943	-	0.960327	0.99418	0.0338529	0.000111	0.169358	0.0916052	0.163973	86	2	null set	Included	Annotated	0.809019
clu_12223_+	FLNB	ENSG00000136068	chr3:58131926-58132019	chr3:58130908-58132807	+	0.057398	0.255483	0.198085	0.000112	-0.502077	0.00055826	0.00215798	93	0	Cryptic	Included	Annotated	0.759323
clu_4796_-	MYCBP2	ENSG00000005810	chr13:77118339-77118495	chr13:77099013-77121372	-	0.256202	0.793837	0.537635	0.000113	-0.395639	4.34626e-05	0.000228225	156	0	Included	Included	Novel exon	1.10236
clu_746_+	MDM4	ENSG00000198625	chr1:204544534-204544684	chr1:204542944-204546796	+	0.959271	0.852774	-0.106497	0.000113	-0.355275	5.01664e-05	0.000258739	150	0	Skiptic	Skipped	Annotated	0.811637
clu_7866_+	ZNF207	ENSG00000010244	chr17:32366664-32366757	chr17:32365487-32367771	+	0.576536	0.264957	-0.311579	0.000114	0.187808	0.0352457	0.0751577	93	0	Skipped	Skipped	Annotated	1.15207
clu_16289_-	AGO2	ENSG00000123908	chr8:140585118-140585311	chr8:140572932-140635484	-	0.891574	0.903903	0.0123296	0.000115	-0.406474	0.00012189	0.000566279	193	1	null set	Included	Annotated	0.80345
clu_617_+	UFC1	ENSG00000143222	chr1:161158120-161158211	chr1:161157693-161158411	+	0.828492	0.906308	0.0778158	0.000117	0.253544	0.0466179	0.0947838	91	1	null set	Included	Annotated	0.819577
clu_6484_+	TNRC6A	ENSG00000090905	chr16:24804704-24804851	chr16:24804319-24805013	+	0.0207184	0.0905596	0.0698413	0.000118	0.0679541	0.440489	0.560597	147	0	null set	Included	Annotated	1.13931
clu_16642_-	CBWD1	ENSG00000172785	chr9:177722-177820	chr9:175784-178815	-	0.225702	0.436469	0.210767	0.000118	0.109378	0.375037	0.496317	98	2	Included	Included	Annotated	0.142791
clu_4841_-	DCUN1D2	ENSG00000150401	chr13:113462739-113462891	chr13:113461136-113474123	-	0.547268	0.869393	0.322126	0.000119	-0.27983	0.0179309	0.0429132	152	2	Included	Included	Annotated	0.341654
clu_6954_-	ARHGAP17	ENSG00000140750	chr16:24927683-24927732	chr16:24920260-24930783	-	0.133576	0.224749	0.091173	0.00012	-0.342557	0.00159933	0.00539229	49	1	null set	Included	Annotated	1.00834
clu_9499_+	EPN1	ENSG00000063245	chr19:55689296-55689371	chr19:55688994-55689866	+	0.764302	0.904704	0.140402	0.00012	-0.163433	0.119194	0.202227	75	0	Included	Included	Annotated	0.813226
clu_16156_-	ASPH	ENSG00000198363	chr8:61682438-61682483	chr8:61681036-61684038	-	0.887179	0.705479	-0.1817	0.00012	-0.286536	0.0010359	0.00369451	45	0	Skipped	Skipped	Annotated	1.025
clu_2222_+	GLRX3	ENSG00000108010	chr10:130179341-130179420	chr10:130175089-130180112	+	0.964613	0.99253	0.0279167	0.000121	-0.0482689	0.626001	0.723887	79	1	null set	Included	Novel skipping	0.621338
clu_4760_-	ESD	ENSG00000139684	chr13:46790596-46790661	chr13:46787109-46791345	-	0.00903174	0.00292535	-0.00610639	0.000121	-0.112544	0.163129	0.260727	65	2	null set	Skipped	Annotated	0.125955
clu_16264_-	TAF2	ENSG00000064313	chr8:119817983-119818058	chr8:119806401-119819345	-	0.0370416	0.212921	0.17588	0.000121	0.171586	0.174426	0.274786	75	0	Cryptic	Included	Novel exon	0.252014
clu_3332_+	DAGLA	ENSG00000134780	chr11:61720678-61720890	chr11:61720250-61722858	+	0.967261	0.683123	-0.284138	0.000122	0.0173297	0.884035	0.920291	212	2	Skiptic	Skipped	Novel skipping	0.874892
clu_10825_+	DNMT3B	ENSG00000088305	chr20:32786501-32786627	chr20:32784859-32787229	+	0.757774	0.959935	0.202161	0.000123	-0.821998	1.1776e-12	3.07171e-11	126	0	Included	Included	Annotated	0.62959
clu_11661_-	DESI1	ENSG00000100418	chr22:41607487-41607629	chr22:41607331-41607839	-	0.0322125	0.250971	0.218759	0.000126	-0.637997	4.63808e-07	3.98522e-06	142	1	Cryptic	Included	Novel exon	0.0784681
clu_13667_+	SMN2	ENSG00000205571	chr5:70069234-70069330	chr5:70067446-70070640	+	0.945677	0.983126	0.0374496	0.000126	-0.180371	0.146457	0.239741	96	0	null set	Included	Annotated	0.428516
clu_15993_-	SMARCD3	ENSG00000082014	chr7:151241163-151241394	chr7:151240522-151241491	-	0.25985	0.688528	0.428678	0.000126	-0.245494	0.045882	0.0935127	231	0	Included	Included	Novel exon	0.332129
clu_6972_-	NPIPB12	ENSG00000169203	chr16:29488022-29488091	chr16:29487399-29491466	-	0.19758	0.0602804	-0.1373	0.000127	-0.466077	0.00216518	0.00703957	69	0	Skipped	Skipped	Annotated	0.117833
clu_5514_-	RPS6KL1	ENSG00000198208	chr14:74907434-74907530	chr14:74907124-74908849	-	0.773601	0.95622	0.182619	0.000128	0.580163	2.33621e-09	3.31371e-08	96	0	Included	Included	Annotated	0.609263
clu_1433_-	NBPF9	ENSG00000269713	chr1:149073767-149073870	chr1:149072932-149075654	-	1	0.914661	-0.0853392	0.000128	0.0591777	0.563397	0.671972	103	1	null set	Skipped	Novel skipping	-0.0180673
clu_9876_+	RIF1	ENSG00000080345	chr2:151468473-151468551	chr2:151468146-151468640	+	0.421136	0.736204	0.315069	0.000128	-0.168157	0.119882	0.203227	78	0	Included	Included	Annotated	1.05987
clu_674_+	DARS2	ENSG00000117593	chr1:173828332-173828399	chr1:173826786-173830659	+	0.902724	0.986684	0.08396	0.000133	-0.0890073	0.471572	0.58963	67	1	null set	Included	Annotated	0.641887
clu_9056_+	ZNF317	ENSG00000130803	chr19:9157979-9158075	chr19:9157394-9158825	+	0.966802	0.71552	-0.251282	0.000134	0.121704	0.229286	0.340985	96	0	Skiptic	Skipped	Annotated	0.394349
clu_2442_-	BMS1P4	ENSG00000242338	chr10:73722388-73722577	chr10:73721504-73725960	-	0.868636	0.311281	-0.557355	0.000135	-1.16151	0.0527958	0.105028	189	0	Skipped	Skipped	Novel skipping	0.0949508
clu_17694_-	GEMIN8	ENSG00000046647	chrX:14026139-14026221	chrX:14021511-14029776	-	0.463444	0.705702	0.242259	0.000135	-0.198213	0.277875	0.395991	82	1	Included	Included	Annotated	0.382853
clu_11933_+	PARVB	ENSG00000188677	chr22:44147860-44147922	chr22:44140143-44151482	+	0.97687	0.889796	-0.0870735	0.000136	-0.626961	2.77537e-07	2.53113e-06	62	2	null set	Skipped	Novel skipping	0.800286
clu_16296_-	PTK2	ENSG00000169398	chr8:140879470-140879637	chr8:140864399-140890542	-	0.749633	0.597234	-0.152399	0.000136	-0.240798	0.0102784	0.0267673	167	2	Skipped	Skipped	Annotated	0.968165
clu_3219_+	TUB	ENSG00000166402	chr11:8095497-8095665	chr11:8094189-8096684	+	0.996143	0.922702	-0.073441	0.000137	-1.20634	9.33449e-19	5.56783e-17	168	0	null set	Skipped	Novel skipping	0.792824
clu_17376_+	PHPT1	ENSG00000054148	chr9:136850505-136850560	chr9:136850137-136850754	+	0.0102983	0.00561948	-0.00467879	0.000138	-1.09605	3.3603e-27	4.49215e-25	55	1	null set	Skipped	Annotated	-0.383536
clu_16172_-	EYA1	ENSG00000104313	chr8:71215386-71215508	chr8:71211256-71215613	-	0.998248	0.950779	-0.0474687	0.00014	0.44353	6.24661e-06	4.10185e-05	122	2	null set	Skipped	Novel skipping	0.908192
clu_16784_-	IARS	ENSG00000196305	chr9:92267238-92267409	chr9:92265553-92268173	-	0.0168909	0.0502124	0.0333215	0.00014	-0.500547	2.01977e-08	2.35988e-07	171	0	null set	Included	Novel exon	0.0235209
clu_10950_+	RTF2	ENSG00000022277	chr20:56516934-56516989	chr20:56513428-56517105	+	0.995705	0.967898	-0.0278074	0.000141	-0.0104003	0.908348	0.938476	55	1	null set	Skipped	Annotated	0.520161
clu_10786_+	NAA20	ENSG00000173418	chr20:20032507-20032653	chr20:20026919-20033101	+	0.997418	0.939927	-0.057491	0.000142	0.0379787	0.69816	0.780764	146	2	null set	Skipped	Annotated	0.829375
clu_9844_+	CBWD2	ENSG00000136682	chr2:113439019-113439117	chr2:113438022-113441350	+	0.31657	0.472646	0.156076	0.000142	-0.397773	0.0013147	0.00453751	98	2	Included	Included	Annotated	0.132432
clu_11944_+	FBLN1	ENSG00000077942	chr22:45548612-45548744	chr22:45547204-45550491	+	0.955111	0.899279	-0.0558321	0.000143	-0.804779	4.8159e-09	6.41569e-08	132	0	null set	Skipped	Annotated	0.636406
clu_5646_-	GOLGA8B	ENSG00000215252	chr15:34553490-34553633	chr15:34553091-34553744	-	0.0143286	0.0781853	0.0638567	0.000146	0.507043	0.00109279	0.0038743	143	2	null set	Included	Novel exon	0.0364342
clu_7412_-	RAB5C	ENSG00000108774	chr17:42137761-42137878	chr17:42130590-42154892	-	0.0338108	0.0152277	-0.0185831	0.000146	0.246925	0.0444773	0.0910779	117	0	null set	Skipped	Annotated	-0.2257
clu_12323_+	DNAJC13	ENSG00000138246	chr3:132484362-132484488	chr3:132483577-132484587	+	0.210294	0.0590165	-0.151277	0.000146	0.226047	0.0209303	0.0487603	126	0	Skipped	Skipped	Annotated	1.09623
clu_14469_-	DST	ENSG00000151914	chr6:56468981-56468999	chr6:56466195-56469882	-	0.595026	0.864569	0.269543	0.000146	-0.346032	0.00012019	0.000559678	18	0	Included	Included	Annotated	1.17147
clu_9958_+	SPATS2L	ENSG00000196141	chr2:200439121-200439328	chr2:200419496-200440648	+	0.30934	0.533259	0.223919	0.000147	-0.759454	4.18172e-06	2.84733e-05	207	0	Included	Included	Annotated	1.00839
clu_6055_+	SNAP23	ENSG00000092531	chr15:42521613-42521708	chr15:42515354-42528261	+	0.155006	0.0548664	-0.100139	0.000148	0.983449	1.37018e-15	5.6797e-14	95	2	Skipped	Skipped	Annotated	0.81108
clu_13513_-	NEK1	ENSG00000137601	chr4:169555719-169555851	chr4:169537911-169555931	-	0.468934	0.128415	-0.340519	0.000148	-0.189695	0.10362	0.180879	132	0	Skipped	Skipped	Annotated	0.736339
clu_16490_+	SPIDR	ENSG00000164808	chr8:47293866-47294030	chr8:47291137-47396375	+	0.958852	0.859444	-0.0994083	0.000148	-0.632834	1.69177e-09	2.47171e-08	164	2	null set	Skipped	Annotated	0.425184
clu_13437_-	TBCK	ENSG00000145348	chr4:106237490-106237538	chr4:106236808-106242469	-	0.295535	0.128264	-0.167271	0.000149	0.887703	3.15315e-12	7.66406e-11	48	0	Skipped	Skipped	Annotated	0.282327
clu_15435_+	DLD	ENSG00000091140	chr7:107902324-107902393	chr7:107901817-107903477	+	0.997585	0.958547	-0.0390379	0.000149	0.0109622	0.890798	0.925709	69	0	null set	Skipped	Annotated	0.834946
clu_12013_+	SETD5	ENSG00000168137	chr3:9449479-9449592	chr3:9448630-9453738	+	0.067919	0.0195378	-0.0483812	0.00015	-0.257112	0.00293183	0.00910775	113	2	null set	Skipped	Annotated	1.01021
clu_9206_+	GATAD2A	ENSG00000167491	chr19:19474032-19474167	chr19:19465614-19492305	+	0.0258343	0.00635445	-0.0194799	0.000152	-0.374982	6.61657e-06	4.31125e-05	135	0	null set	Skipped	Novel exon	0.0575073
clu_1113_-	YARS	ENSG00000134684	chr1:32797591-32797638	chr1:32791254-32797762	-	0.041624	0.0786658	0.0370418	0.000154	-1.27524	5.64341e-48	3.93616e-45	47	2	null set	Included	Annotated	0.244229
clu_7406_-	ACLY	ENSG00000131473	chr17:41896619-41896649	chr17:41893174-41897748	-	0.60198	0.72101	0.11903	0.000156	-0.232588	0.00330869	0.0101313	30	0	Included	Included	Annotated	1.08787
clu_2480_-	ATAD1	ENSG00000138138	chr10:87770951-87771041	chr10:87767723-87776320	-	0.993358	0.953812	-0.0395459	0.000158	0.0786628	0.3398	0.461368	90	0	null set	Skipped	Novel skipping	0.737833
clu_13368_-	PAQR3	ENSG00000163291	chr4:78935120-78935283	chr4:78930325-78939039	-	0.909984	0.768559	-0.141425	0.000158	-0.111123	0.235693	0.348187	163	1	Skiptic	Skipped	Annotated	0.768867
clu_10936_+	CSE1L	ENSG00000124207	chr20:49072285-49072453	chr20:49070297-49072567	+	0.997189	0.967225	-0.0299646	0.000159	-0.4339	2.21709e-06	1.63e-05	168	0	null set	Skipped	Annotated	0.903327
clu_10522_-	AMMECR1L	ENSG00000144233	chr2:127867144-127867279	chr2:127866996-127869453	-	0.576366	0.253166	-0.3232	0.00016	0.161174	0.209927	0.318063	135	0	Skipped	Skipped	Novel exon	0.312705
clu_10612_-	CLK1	ENSG00000013441	chr2:200857717-200857884	chr2:200856985-200857972	-	1	0.931724	-0.0682761	0.00016	0.472916	7.91262e-06	5.03907e-05	167	2	null set	Skipped	Novel skipping	0.869236
clu_15636_-	ANKMY2	ENSG00000106524	chr7:16603548-16603660	chr7:16602509-16604720	-	0.0464737	0.178196	0.131722	0.00016	-0.891246	1.39675e-11	3.06101e-10	112	1	Cryptic	Included	Annotated	-0.0258477
clu_5099_+	KTN1	ENSG00000126777	chr14:55673171-55673255	chr14:55673012-55675834	+	0.146728	0.227351	0.0806228	0.000162	0.142925	0.0527616	0.104974	84	0	null set	Included	Annotated	1.13421
clu_15159_+	HDAC9	ENSG00000048052	chr7:18495957-18496023	chr7:18495854-18496261	+	0.11971	0.0740349	-0.0456748	0.000164	-0.166685	0.110872	0.190961	66	0	null set	Skipped	Novel exon	0.756164
clu_17757_-	SMC1A	ENSG00000072501	chrX:53381017-53381087	chrX:53380730-53382231	-	0.93871	0.981824	0.0431133	0.000167	-0.156946	0.0668312	0.127147	70	1	null set	Included	Annotated	1.04405
clu_8009_+	TBKBP1	ENSG00000198933	chr17:47708149-47708240	chr17:47699697-47708393	+	0.0288824	0.126951	0.0980686	0.000168	-0.429014	0.000176896	0.000788047	91	1	null set	Included	Novel exon	0.238256
clu_196_+	RLF	ENSG00000117000	chr1:40189054-40189209	chr1:40161636-40190771	+	0.952483	0.801898	-0.150585	0.000168	-0.264584	0.0324671	0.0701559	155	2	Skiptic	Skipped	Novel skipping	0.973775
clu_14196_-	FAXDC2	ENSG00000170271	chr5:154830800-154830922	chr5:154823592-154834624	-	0.822364	0.561603	-0.260761	0.000168	0.285636	0.147391	0.240867	122	2	Skipped	Skipped	Annotated	0.447292
clu_7239_-	PLSCR3	ENSG00000187838	chr17:7393600-7393836	chr17:7393509-7394103	-	0.953948	0.641658	-0.31229	0.000169	0.0522689	0.792497	0.854515	236	2	Skiptic	Skipped	Annotated	0.667189
clu_8808_-	EML2	ENSG00000125746	chr19:45616460-45616558	chr19:45615889-45616764	-	1	0.618359	-0.381641	0.000169	-0.269527	0.309342	0.429242	98	2	Skiptic	Skipped	Annotated	1.03628
clu_2216_+	BCCIP	ENSG00000107949	chr10:125830561-125830651	chr10:125827638-125831419	+	0.991122	0.954636	-0.0364857	0.000171	0.118805	0.247239	0.361386	90	0	null set	Skipped	Annotated	0.786726
clu_7378_-	RPL23	ENSG00000125691	chr17:38850361-38850475	chr17:38850214-38852603	-	0.996673	0.981654	-0.0150193	0.000171	0.150734	0.105678	0.18391	114	0	null set	Skipped	Novel skipping	0.783243
clu_15227_+	OGDH	ENSG00000105953	chr7:44618823-44618934	chr7:44606653-44624316	+	0.0114829	0.0605411	0.0490581	0.000171	-0.180546	0.0927161	0.1655	111	0	null set	Included	Novel exon	0.216402
clu_15322_+	PHTF2	ENSG00000006576	chr7:77940527-77940659	chr7:77940302-77942699	+	0.59176	0.349258	-0.242503	0.000171	-0.604164	1.83414e-06	1.37879e-05	132	0	Skipped	Skipped	Annotated	0.982649
clu_2843_-	RAB3IL1	ENSG00000167994	chr11:61906465-61906684	chr11:61904882-61907392	-	0.666303	0.831807	0.165503	0.000172	-0.55346	0.000123614	0.000573625	219	0	Included	Included	Annotated	0.647904
clu_4302_+	DNM1L	ENSG00000087470	chr12:32713208-32713371	chr12:32711015-32718642	+	0.984587	0.924183	-0.0604038	0.000175	-0.379861	8.75092e-06	5.52686e-05	163	1	null set	Skipped	Annotated	0.965715
clu_7965_+	NBR1	ENSG00000188554	chr17:43202654-43202712	chr17:43201780-43203680	+	0.994478	0.940707	-0.0537707	0.000177	0.162529	0.175934	0.276645	58	1	null set	Skipped	Novel skipping	1.02947
clu_15502_+	CASP2	ENSG00000106144	chr7:143300379-143300440	chr7:143300294-143303783	+	0.347458	0.157201	-0.190256	0.000177	0.613109	1.78188e-05	0.000103232	61	1	Skipped	Skipped	Annotated	1.07065
clu_9730_+	CEP68	ENSG00000011523	chr2:65077867-65077964	chr2:65074404-65082535	+	0.95719	0.846695	-0.110495	0.000179	-0.148867	0.107587	0.186384	97	1	Skiptic	Skipped	Novel skipping	0.853869
clu_11792_+	CABIN1	ENSG00000099991	chr22:24050824-24050974	chr22:24049220-24054872	+	0.96645	0.822279	-0.144171	0.000183	-0.0268903	0.796061	0.857017	150	0	Skiptic	Skipped	Annotated	0.611402
clu_17740_-	OTUD5	ENSG00000068308	chrX:48936190-48936358	chrX:48935018-48944189	-	0.104866	0.0249483	-0.0799177	0.000183	0.683186	4.9775e-13	1.38387e-11	168	0	null set	Skipped	Annotated	0.373137
clu_2792_-	CKAP5	ENSG00000175216	chr11:46760351-46760375	chr11:46759442-46760611	-	0.156389	0.109739	-0.0466496	0.000185	-0.432059	9.15966e-09	1.13995e-07	24	0	null set	Skipped	Annotated	1.10364
clu_15457_+	AC108010.1	ENSG00000242588	chr7:128622978-128623132	chr7:128622694-128623574	+	0.209095	0.0638857	-0.145209	0.000189	0.512932	0.000581085	0.00223758	154	1	Skipped	Skipped	Novel exon	-0.200265
clu_16154_-	ASPH	ENSG00000198363	chr8:61646749-61646878	chr8:61644632-61651049	-	0.967143	0.855153	-0.11199	0.000189	-0.286536	0.0010359	0.00369451	129	0	Skiptic	Skipped	Annotated	0.188818
clu_2630_-	ADAM12	ENSG00000148848	chr10:126019694-126019825	chr10:126017339-126036145	-	0.96373	0.893965	-0.069765	0.00019	0.329132	0.000312641	0.00129296	131	2	null set	Skipped	Novel skipping	0.341627
clu_15330_+	DBF4	ENSG00000006634	chr7:87904291-87904416	chr7:87900878-87907187	+	0.887557	0.776048	-0.111509	0.000191	-0.747305	2.3926e-10	4.14047e-09	125	2	Skipped	Skipped	Novel skipping	0.873766
clu_10569_-	OLA1	ENSG00000138430	chr2:174246714-174246815	chr2:174229451-174248451	-	0.86477	0.929007	0.064237	0.000192	-0.226256	0.00610712	0.0171607	101	2	null set	Included	Annotated	0.943203
clu_10654_-	ABCB6	ENSG00000115657	chr2:219216651-219216832	chr2:219216465-219217669	-	0.984879	0.81812	-0.166759	0.000193	-0.93306	2.27488e-14	7.79778e-13	181	1	Skiptic	Skipped	Annotated	0.636535
clu_12897_-	DNAJC19	ENSG00000205981	chr3:180988177-180988229	chr3:180988096-180989599	-	0.990408	0.974741	-0.0156666	0.000196	0.0791909	0.472616	0.590567	52	1	null set	Skipped	Annotated	0.919623
clu_11565_-	LRRC75B	ENSG00000178026	chr22:24592216-24592423	chr22:24589949-24592862	-	0.34719	0.688992	0.341802	0.000199	-1.15865	5.2799e-07	4.47439e-06	207	0	Included	Included	Annotated	-0.0783899
clu_15196_+	AVL9	ENSG00000105778	chr7:32575726-32575824	chr7:32573418-32575954	+	0.0349708	0.101954	0.0669832	0.000199	-0.266016	0.0011806	0.00414425	98	2	null set	Included	Novel exon	0.764691
clu_16168_-	NCOA2	ENSG00000140396	chr8:70144641-70144848	chr8:70141399-70148272	-	0.56322	0.853167	0.289947	0.000199	0.0627494	0.606107	0.708032	207	0	Included	Included	Annotated	1.01197
clu_11600_-	PIK3IP1	ENSG00000100100	chr22:31289314-31289393	chr22:31283288-31289498	-	0.775175	0.458402	-0.316773	0.000203	-0.303116	0.211043	0.319332	79	1	Skipped	Skipped	Annotated	0.776899
clu_11519_-	ARVCF	ENSG00000099889	chr22:19978441-19978625	chr22:19978075-19978896	-	0.0209189	0.524105	0.503186	0.000205	-0.239108	0.0411059	0.0855596	184	1	Cryptic	Included	Novel exon	0.00444833
clu_1222_-	CC2D1B	ENSG00000154222	chr1:52354364-52354454	chr1:52353647-52354607	-	0.324944	0.126666	-0.198279	0.000206	0.58708	0.000303918	0.00126262	90	0	Skipped	Skipped	Annotated	0.110193
clu_3530_+	EED	ENSG00000074266	chr11:86252147-86252240	chr11:86250448-86255221	+	0.977514	0.912891	-0.0646234	0.000209	-0.50852	1.23211e-07	1.20964e-06	93	0	null set	Skipped	Novel skipping	0.903765
clu_12175_+	RBM5	ENSG00000003756	chr3:50110378-50110463	chr3:50109688-50110678	+	0.80782	0.947899	0.140079	0.000209	-0.16444	0.0469919	0.0954354	85	1	Included	Included	Annotated	0.996976
clu_12995_+	NSG1	ENSG00000168824	chr4:4387118-4387173	chr4:4386643-4387603	+	0.348131	0.0974299	-0.250701	0.00021	0.296723	0.0430416	0.0888411	55	1	Skipped	Skipped	Annotated	0.409054
clu_16419_+	CDCA2	ENSG00000184661	chr8:25472112-25472184	chr8:25469980-25479912	+	0.0533579	0.172831	0.119473	0.00021	-0.375173	0.00209395	0.00683582	72	0	Cryptic	Included	Annotated	-0.0848739
clu_1412_-	LIX1L	ENSG00000271601	chr1:145937603-145937699	chr1:145936985-145942712	-	0.965984	0.862312	-0.103672	0.000211	-0.809356	7.94407e-12	1.79998e-10	96	0	Skiptic	Skipped	Novel skipping	0.976056
clu_16663_-	TOPORS	ENSG00000197579	chr9:32551364-32551469	chr9:32550968-32552433	-	0.0767995	0.251608	0.174808	0.000211	0.369823	0.00106256	0.00378369	105	0	Cryptic	Included	Novel exon	0.0680244
clu_3541_+	NAALAD2	ENSG00000077616	chr11:90170068-90170136	chr11:90168992-90173823	+	0.584308	0.837431	0.253123	0.000214	0.036623	0.737176	0.811931	68	2	Included	Included	Novel skipping	0.645643
clu_39_+	PEX14	ENSG00000142655	chr1:10599237-10599366	chr1:10536297-10618331	+	0.821422	0.946891	0.125469	0.000215	0.0599458	0.662875	0.753158	129	0	Included	Included	Novel skipping	0.760528
clu_11937_+	NUP50	ENSG00000093000	chr22:45184058-45184271	chr22:45183520-45184452	+	0.0613698	0.0050224	-0.0563474	0.000216	0.234075	0.0659706	0.125883	213	0	null set	Skipped	Novel exon	-0.155828
clu_4862_+	GTF3A	ENSG00000122034	chr13:27432730-27432804	chr13:27430621-27434138	+	0.888907	0.948318	0.0594115	0.000218	-0.532112	4.35054e-07	3.75424e-06	74	2	null set	Included	Annotated	0.452805
clu_9045_+	EVI5L	ENSG00000142459	chr19:7857091-7857124	chr19:7856068-7858190	+	0.595905	0.279257	-0.316648	0.000218	0.715943	7.05994e-11	1.38117e-09	33	0	Skipped	Skipped	Annotated	1.01432
clu_5584_-	ANKRD9	ENSG00000156381	chr14:102508640-102508846	chr14:102508549-102509528	-	0.974239	0.764399	-0.20984	0.000219	-0.90366	3.02255e-11	6.32999e-10	206	2	Skiptic	Skipped	Annotated	0.126042
clu_13098_+	ENOPH1	ENSG00000145293	chr4:82451042-82451245	chr4:82448021-82454721	+	0.943114	0.787592	-0.155522	0.000219	-0.6231	1.23014e-06	9.56567e-06	203	2	Skiptic	Skipped	Annotated	0.543142
clu_10692_-	HDAC4	ENSG00000068024	chr2:239144582-239144714	chr2:239139796-239156651	-	0.953784	0.73463	-0.219154	0.000221	-0.372112	0.00287117	0.00894704	132	0	Skiptic	Skipped	Novel skipping	0.632681
clu_8111_+	COG1	ENSG00000166685	chr17:73205552-73205680	chr17:73203793-73206153	+	0.961046	0.856323	-0.104723	0.000223	-0.25815	0.0082722	0.0222283	128	2	Skiptic	Skipped	Novel skipping	0.604604
clu_8341_+	ELP2	ENSG00000134759	chr18:36133237-36133316	chr18:36130071-36136306	+	0.994459	0.956562	-0.0378966	0.000223	-0.273473	0.0376838	0.0794276	79	1	null set	Skipped	Annotated	0.771335
clu_8301_-	ZNF516	ENSG00000101493	chr18:76370527-76370595	chr18:76362557-76371466	-	0.64044	0.868659	0.228219	0.000224	-0.527248	7.04821e-05	0.000351359	68	2	Included	Included	Annotated	0.166731
clu_9352_+	TIMM50	ENSG00000105197	chr19:39481882-39482033	chr19:39480961-39482884	+	0.999135	0.971624	-0.0275106	0.000224	-0.174981	0.0637187	0.122519	151	1	null set	Skipped	Annotated	0.573583
clu_16374_+	SLC7A2	ENSG00000003989	chr8:17502256-17502302	chr8:17497237-17543317	+	0.203561	0.411824	0.208264	0.000224	-0.953687	6.62256e-11	1.30036e-09	46	1	Included	Included	Annotated	0.269404
clu_12696_-	PDHB	ENSG00000168291	chr3:58433630-58433684	chr3:58431984-58433767	-	0.998542	0.986626	-0.0119162	0.000229	0.103964	0.204672	0.311895	54	0	null set	Skipped	Annotated	0.501491
clu_11725_-	CPT1B	ENSG00000205560	chr22:50573807-50573921	chr22:50573715-50574334	-	0.653379	0.782418	0.129039	0.00023	0.0123404	0.917374	0.944184	114	0	Included	Included	Annotated	-0.0760752
clu_4116_-	VPS37B	ENSG00000139722	chr12:122871211-122871396	chr12:122871061-122895951	-	0.0498454	0.0322434	-0.0176021	0.000232	-0.186852	0.072051	0.135209	185	2	null set	Skipped	Novel exon	0.0315697
clu_11087_-	FRG1CP	ENSG00000282826	chr20:28583869-28583946	chr20:28583110-28586298	-	0.662864	0.805571	0.142707	0.000232	0.0911846	0.567894	0.675777	77	2	Included	Included	Annotated	0.0425219
clu_8786_-	DMAC2	ENSG00000105341	chr19:41436391-41436472	chr19:41433673-41438217	-	0.844747	0.695586	-0.14916	0.000234	-0.337438	0.00587204	0.0166019	81	0	Skipped	Skipped	Annotated	0.291515
clu_16105_-	LSM1	ENSG00000175324	chr8:38169801-38169917	chr8:38163840-38171964	-	0.940656	0.874705	-0.0659511	0.000234	0.174393	0.217989	0.327524	116	2	null set	Skipped	Annotated	1.00808
clu_6942_-	AC092338.1	ENSG00000140743	chr16:22364901-22365014	chr16:22349849-22374230	-	0.881171	0.731626	-0.149545	0.000236	-0.424301	1.49403e-05	8.84724e-05	113	2	Skipped	Skipped	Annotated	0.896569
clu_2590_-	RAB11FIP2	ENSG00000107560	chr10:118033981-118034041	chr10:118015110-118038971	-	0.160363	0.0698625	-0.0905002	0.00024	-0.435062	0.000163179	0.000733665	60	0	null set	Skipped	Annotated	0.331754
clu_17429_+	TBL1X	ENSG00000101849	chrX:9653544-9653689	chrX:9640360-9654214	+	0.765953	0.449947	-0.316006	0.00024	-0.508243	3.32124e-06	2.32878e-05	145	1	Skipped	Skipped	Annotated	-0.0773477
clu_9401_+	MARK4	ENSG00000007047	chr19:45258988-45259189	chr19:45251639-45263112	+	0.946454	0.776162	-0.170292	0.000241	-0.181658	0.177372	0.278469	201	0	Skiptic	Skipped	Novel skipping	0.8007
clu_12872_-	B3GALNT1	ENSG00000169255	chr3:161103112-161103205	chr3:161101233-161103426	-	0.213144	0.0810865	-0.132058	0.000241	-0.187072	0.106444	0.184943	93	0	Skipped	Skipped	Annotated	0.0797353
clu_13697_+	SV2C	ENSG00000122012	chr5:76298793-76298927	chr5:76295942-76300728	+	0.955001	0.765269	-0.189732	0.000241	-0.685699	8.7724e-09	1.096e-07	134	2	Skiptic	Skipped	Novel skipping	0.73621
clu_10374_-	NFU1	ENSG00000169599	chr2:69423581-69423717	chr2:69419604-69431901	-	0.629401	0.848803	0.219403	0.000242	-0.0427811	0.711249	0.791526	136	1	Included	Included	Annotated	0.868398
clu_6902_-	NPIPA5	ENSG00000183793	chr16:15364862-15364932	chr16:15364069-15365428	-	0.00376542	0.0125934	0.00882796	0.000244	-0.360663	0.125519	0.211154	70	1	null set	Included	Novel exon	0.0142162
clu_2835_-	CPSF7	ENSG00000149532	chr11:61420469-61420573	chr11:61420094-61421389	-	0.96258	0.862068	-0.100513	0.000249	0.383855	0.000240447	0.0010308	104	2	Skiptic	Skipped	Annotated	1.06185
clu_10362_-	PELI1	ENSG00000197329	chr2:64143317-64143526	chr2:64108379-64144080	-	0.00664691	0.0592711	0.0526242	0.00025	-0.503593	2.83651e-07	2.58102e-06	209	2	null set	Included	Annotated	0.501145
clu_4651_+	RAN	ENSG00000132341	chr12:130872583-130872629	chr12:130872126-130872835	+	0.981685	0.993129	0.0114442	0.000251	0.117506	0.204758	0.31194	46	1	null set	Included	Annotated	0.59434
clu_5414_-	TRAPPC6B	ENSG00000182400	chr14:39154210-39154294	chr14:39151839-39158284	-	0.819281	0.659618	-0.159663	0.000251	0.321521	0.0187253	0.0444432	84	0	Skipped	Skipped	Annotated	0.867259
clu_8395_-	R3HDM4	ENSG00000198858	chr19:901421-901546	chr19:900952-901975	-	0.908095	0.750025	-0.15807	0.000251	-0.199508	0.0567213	0.111524	125	2	Skiptic	Skipped	Annotated	0.341078
clu_4945_+	UBAC2	ENSG00000134882	chr13:99367786-99367906	chr13:99340565-99385227	+	0.987282	0.923978	-0.0633037	0.000253	-0.317958	0.00927457	0.0245031	120	0	null set	Skipped	Novel skipping	0.724715
clu_879_+	MTR	ENSG00000116984	chr1:236831965-236832078	chr1:236829268-236835546	+	0.988858	0.902951	-0.0859068	0.000254	-0.657903	3.65558e-09	4.96552e-08	113	2	null set	Skipped	Annotated	0.949339
clu_4798_-	MYCBP2	ENSG00000005810	chr13:77233155-77233263	chr13:77225554-77243058	-	0.654592	0.92427	0.269678	0.000255	-0.395639	4.34626e-05	0.000228225	108	0	Included	Included	Novel skipping	1.0824
clu_13970_-	GOLPH3	ENSG00000113384	chr5:32143748-32143880	chr5:32135686-32173809	-	0.986436	0.923832	-0.0626043	0.000255	-0.046441	0.662615	0.753099	132	0	null set	Skipped	Annotated	0.991488
clu_16703_-	GNE	ENSG00000159921	chr9:36249191-36249397	chr9:36246482-36258320	-	0.779574	0.89438	0.114805	0.000255	-0.356111	0.000421339	0.00168388	206	2	Included	Included	Annotated	0.71763
clu_17937_+	DDX3Y	ENSG00000067048	chrY:12914883-12914982	chrY:12914649-12915066	+	0.943235	0.995069	0.0518346	0.000257	-0.589315	2.47421e-09	3.5032e-08	99	0	null set	Included	Novel skipping	0.379573
clu_690_+	QSOX1	ENSG00000116260	chr1:180194212-180194392	chr1:180190580-180196261	+	0.994605	0.943066	-0.0515394	0.000258	0.0506381	0.72044	0.799152	180	0	null set	Skipped	Novel skipping	0.403492
clu_14630_-	HBS1L	ENSG00000112339	chr6:134969237-134969338	chr6:134966473-134978678	-	0.962282	0.857317	-0.104965	0.000258	-0.592442	3.66107e-07	3.21989e-06	101	2	Skiptic	Skipped	Novel skipping	0.848326
clu_6698_+	USP10	ENSG00000103194	chr16:84775159-84775225	chr16:84772685-84778894	+	0.881307	0.980221	0.098914	0.00026	-0.041616	0.634927	0.730328	66	0	null set	Included	Annotated	0.921224
clu_6776_-	LUC7L	ENSG00000007392	chr16:190661-190802	chr16:190570-192926	-	0.0490308	0.0226885	-0.0263423	0.000263	0.355578	0.001529	0.00518459	141	0	null set	Skipped	Annotated	-0.0975406
clu_16311_-	SCRIB	ENSG00000180900	chr8:143793256-143793340	chr8:143793083-143793899	-	0.00831171	0.0535608	0.045249	0.000264	0.0183617	0.860042	0.903819	84	0	null set	Included	Novel exon	0.487741
clu_14255_-	CLK4	ENSG00000113240	chr5:178617343-178617434	chr5:178616948-178618555	-	0.734213	0.55083	-0.183383	0.000265	-0.181615	0.0878949	0.158803	91	1	Skipped	Skipped	Annotated	0.927986
clu_11772_+	HIC2	ENSG00000169635	chr22:21442758-21442857	chr22:21417560-21444921	+	0.894399	0.921039	0.0266392	0.000266	-0.163447	0.153414	0.248767	99	0	null set	Included	Novel skipping	0.561977
clu_10938_+	CSE1L	ENSG00000124207	chr20:49094477-49094614	chr20:49094286-49094731	+	0.00270142	0.0270702	0.0243688	0.000267	-0.4339	2.21709e-06	1.63e-05	137	2	null set	Included	Novel exon	0.175141
clu_5350_-	HAUS4	ENSG00000092036	chr14:22952540-22952683	chr14:22952459-22955099	-	0.964996	0.847479	-0.117517	0.000268	-0.646607	7.50886e-05	0.000370866	143	2	Skiptic	Skipped	Annotated	0.664009
clu_6121_+	AC007950.1	ENSG00000140455	chr15:63529013-63529166	chr15:63504830-63532646	+	0.34173	0.178477	-0.163253	0.000268	-0.365798	0.000379756	0.00153607	153	0	Skipped	Skipped	Annotated	0.185069
clu_5096_+	KTN1	ENSG00000126777	chr14:55601756-55601880	chr14:55580354-55612018	+	0.328767	0.24311	-0.0856568	0.000269	0.142925	0.0527616	0.104974	124	1	null set	Skipped	Annotated	0.0567842
clu_11686_-	SULT4A1	ENSG00000130540	chr22:43827513-43827640	chr22:43826113-43829059	-	0.619751	0.342916	-0.276835	0.000269	0.360205	0.0330109	0.0711297	127	1	Skipped	Skipped	Annotated	0.910801
clu_10621_-	TRAK2	ENSG00000115993	chr2:201401017-201401094	chr2:201399493-201407402	-	0.686843	0.89908	0.212237	0.000273	-0.0723005	0.668823	0.758091	77	2	Included	Included	Novel skipping	0.969649
clu_6254_+	CHD2	ENSG00000173575	chr15:92995752-92995926	chr15:92992998-92996956	+	0.0103361	0.0961959	0.0858598	0.000278	-0.21156	0.00784764	0.0212368	174	0	null set	Included	Novel exon	0.174023
clu_17121_+	CEP78	ENSG00000148019	chr9:78246668-78246782	chr9:78243636-78248290	+	0.853228	0.945426	0.092198	0.000278	-0.0384892	0.716947	0.79631	114	0	null set	Included	Annotated	0.775298
clu_7897_+	SOCS7	ENSG00000274211	chr17:38364751-38364856	chr17:38361775-38366286	+	0.98073	0.917233	-0.0634966	0.000279	-0.525726	7.13844e-07	5.88765e-06	105	0	null set	Skipped	Annotated	0.983536
clu_1880_+	PFKP	ENSG00000067057	chr10:3105114-3105159	chr10:3103944-3105392	+	0.888935	0.974659	0.0857248	0.00028	-1.09557	0.000278349	0.00117107	45	0	null set	Included	Novel skipping	0.780609
clu_3915_-	PAN2	ENSG00000135473	chr12:56318236-56318434	chr12:56317643-56319087	-	0.855428	0.964058	0.108629	0.00028	-0.338864	0.02764	0.0615573	198	0	Included	Included	Annotated	0.895124
clu_10638_-	BARD1	ENSG00000138376	chr2:214792296-214792445	chr2:214781509-214797060	-	0.931221	0.684544	-0.246676	0.000282	-0.750814	3.63636e-08	4.02584e-07	149	2	Skiptic	Skipped	Annotated	0.597553
clu_3356_+	TMEM179B	ENSG00000185475	chr11:62789600-62789679	chr11:62789426-62789885	+	0.937656	0.987819	0.0501628	0.000286	0.550848	3.7996e-06	2.61714e-05	79	1	null set	Included	Annotated	0.729114
clu_12058_+	NR2C2	ENSG00000177463	chr3:15004556-15004613	chr3:15003986-15013588	+	0.218638	0.0805689	-0.138069	0.000287	-0.040425	0.624946	0.723176	57	0	Skipped	Skipped	Annotated	0.323448
clu_12894_-	MRPL47	ENSG00000136522	chr3:179592643-179592739	chr3:179588995-179593764	-	0.980795	0.918675	-0.0621201	0.000291	0.181536	0.24167	0.355042	96	0	null set	Skipped	Novel skipping	0.7077
clu_16754_-	HNRNPK	ENSG00000165119	chr9:83973901-83973973	chr9:83973399-83974516	-	0.86642	0.807238	-0.0591815	0.000293	-0.905411	1.04861e-08	1.291e-07	72	0	null set	Skipped	Annotated	1.16601
clu_5596_-	AKT1	ENSG00000142208	chr14:104771721-104771816	chr14:104770847-104772364	-	0.00587142	0.0281057	0.0222342	0.000295	-0.136475	0.108819	0.188152	95	2	null set	Included	Annotated	-0.0251722
clu_1483_-	CELF3	ENSG00000159409	chr1:151707144-151707294	chr1:151706734-151707506	-	0.378722	0.228283	-0.15044	0.0003	0.137065	0.354807	0.476861	150	0	Skipped	Skipped	Annotated	0.899922
clu_6259_+	MEF2A	ENSG00000068305	chr15:99598429-99598511	chr15:99566104-99632977	+	0.682334	0.493264	-0.18907	0.000304	0.268933	0.0135151	0.03375	82	1	Skipped	Skipped	Annotated	0.522994
clu_147_+	HDAC1	ENSG00000116478	chr1:32329067-32329160	chr1:32327677-32330577	+	0.98927	0.945177	-0.0440923	0.000304	0.41404	2.15565e-05	0.000122671	93	0	null set	Skipped	Novel skipping	0.853851
clu_11524_-	CCDC188	ENSG00000234409	chr22:20148874-20148924	chr22:20148800-20149186	-	0.616346	0.840119	0.223772	0.000304	0.832521	5.98571e-06	3.9483e-05	50	2	Included	Included	Novel skipping	0.435588
clu_3481_+	PPFIA1	ENSG00000131626	chr11:70337364-70337427	chr11:70335694-70338373	+	0.996645	0.946305	-0.0503394	0.000306	0.308112	0.00107152	0.00381139	63	0	null set	Skipped	Novel skipping	0.727047
clu_16006_-	LMBR1	ENSG00000105983	chr7:156688029-156688191	chr7:156684163-156724111	-	0.903893	0.804785	-0.0991082	0.000307	0.0574079	0.559857	0.669043	162	0	null set	Skipped	Annotated	0.896706
clu_14068_-	FAM172A	ENSG00000113391	chr5:94074645-94074769	chr5:94053227-94111510	-	0.500061	0.287181	-0.21288	0.000308	0.422825	0.0103239	0.0268553	124	1	Skipped	Skipped	Annotated	1.01866
clu_4274_+	CMAS	ENSG00000111726	chr12:22061280-22061452	chr12:22060926-22062280	+	0.95571	0.897071	-0.0586395	0.000309	-0.47076	2.92002e-06	2.08006e-05	172	1	null set	Skipped	Annotated	1.03968
clu_12177_+	RBM5	ENSG00000003756	chr3:50104247-50104308	chr3:50103166-50105076	+	0.613398	0.866404	0.253005	0.000309	-0.16444	0.0469919	0.0954354	61	1	Included	Included	Annotated	1.09124
clu_13464_-	MFSD8	ENSG00000164073	chr4:127939852-127939997	chr4:127938838-127942044	-	0.599689	0.851846	0.252157	0.000309	0.069149	0.557672	0.667177	145	1	Included	Included	Annotated	0.605611
clu_9610_+	CAD	ENSG00000084774	chr2:27239696-27239798	chr2:27239471-27240264	+	0.975018	0.997619	0.0226019	0.000311	-0.329037	7.55538e-05	0.000372704	102	0	null set	Included	Novel skipping	0.485436
clu_11159_-	OSER1	ENSG00000132823	chr20:44202960-44203074	chr20:44197739-44206880	-	0.967161	0.867334	-0.0998273	0.000312	-0.481971	0.000174562	0.00077895	114	0	null set	Skipped	Novel skipping	0.76855
clu_10419_-	AUP1	ENSG00000115307	chr2:74529361-74529499	chr2:74529282-74529579	-	0.998731	0.981133	-0.0175972	0.000312	0.296897	0.00146142	0.00498703	138	0	null set	Skipped	Novel skipping	0.747903
clu_6713_+	ZC3H18	ENSG00000158545	chr16:88587541-88587613	chr16:88586684-88598177	+	0.126533	0.296025	0.169492	0.000313	-0.0385883	0.669635	0.758743	72	0	Included	Included	Annotated	0.860971
clu_8492_-	LONP1	ENSG00000196365	chr19:5714866-5715040	chr19:5714271-5719703	-	0.00681433	0.0160028	0.00918846	0.000318	-0.665553	6.20954e-17	3.09359e-15	174	0	null set	Included	Novel exon	-0.0191578
clu_14705_+	PSMG4	ENSG00000180822	chr6:3264208-3264325	chr6:3263759-3267590	+	0.213377	0.0965077	-0.116869	0.000318	-0.769754	1.98698e-09	2.86242e-08	117	0	Skipped	Skipped	Annotated	-0.164925
clu_2540_-	NPM3	ENSG00000107833	chr10:101782257-101782351	chr10:101781854-101782477	-	0.976596	0.891976	-0.0846198	0.00032	-0.39128	0.000281159	0.00118072	94	1	null set	Skipped	Annotated	0.606403
clu_4192_+	ADIPOR2	ENSG00000006831	chr12:1780888-1781076	chr12:1780637-1783879	+	0.991285	0.921907	-0.0693778	0.00032	-0.169805	0.0461842	0.0940093	188	2	null set	Skipped	Novel skipping	0.908843
clu_2254_-	GDI2	ENSG00000057608	chr10:5794884-5795019	chr10:5786050-5796762	-	0.979713	0.948502	-0.0312112	0.000321	-0.0108895	0.892267	0.926889	135	0	null set	Skipped	Annotated	0.856558
clu_7475_-	EFTUD2	ENSG00000108883	chr17:44853295-44853390	chr17:44852562-44853516	-	0.993367	0.94776	-0.0456071	0.000323	-0.281727	0.000208943	0.000913811	95	2	null set	Skipped	Annotated	0.810134
clu_12536_-	UBP1	ENSG00000153560	chr3:33396744-33396878	chr3:33396280-33397044	-	0.0920944	0.0378155	-0.0542789	0.000325	0.0923893	0.273819	0.39115	134	2	null set	Skipped	Annotated	0.888335
clu_1519_-	C1orf43	ENSG00000143612	chr1:154212319-154212378	chr1:154207648-154212457	-	0.999484	0.982535	-0.0169482	0.000326	0.100339	0.220625	0.330556	59	2	null set	Skipped	Annotated	0.75155
clu_13231_+	WDR17	ENSG00000150627	chr4:176115795-176115979	chr4:176111703-176119866	+	0.932568	0.725994	-0.206574	0.000328	-0.169268	0.256427	0.372473	184	1	Skiptic	Skipped	Annotated	0.892486
clu_16281_-	ASAP1	ENSG00000153317	chr8:130091972-130092143	chr8:130079971-130112093	-	0.863514	0.969012	0.105499	0.000332	0.176581	0.0276987	0.0616629	171	0	Included	Included	Annotated	1.03727
clu_9770_+	CTNNA2	ENSG00000066032	chr2:80608183-80608318	chr2:80604179-80647584	+	0.95235	0.816926	-0.135424	0.000335	-0.359345	5.54969e-05	0.000283168	135	0	Skiptic	Skipped	Annotated	0.953465
clu_8164_+	TNRC6C	ENSG00000078687	chr17:78097744-78097861	chr17:78093763-78098342	+	0.841372	0.526716	-0.314657	0.000337	-0.140582	0.192481	0.29741	117	0	Skipped	Skipped	Annotated	0.72242
clu_2848_-	EML3	ENSG00000149499	chr11:62610635-62610768	chr11:62609696-62610878	-	0.0639824	0.174607	0.110624	0.00034	-0.146452	0.221101	0.331053	133	1	Cryptic	Included	Novel exon	0.48975
clu_14989_+	RPF2	ENSG00000197498	chr6:110996983-110997105	chr6:110991786-110997182	+	0.0774868	0.0142479	-0.0632389	0.000344	-0.351835	0.000359441	0.00146461	122	2	null set	Skipped	Novel exon	0.0529161
clu_5809_-	MYO9A	ENSG00000066933	chr15:72019038-72019095	chr15:72010447-72020917	-	0.683294	0.90213	0.218837	0.000355	-0.425888	0.000403606	0.00162191	57	0	Included	Included	Annotated	1.01867
clu_9545_+	ASAP2	ENSG00000151693	chr2:9391061-9391196	chr2:9388546-9393481	+	0.46615	0.162805	-0.303346	0.000357	-0.708391	6.22622e-14	1.96616e-12	135	0	Skipped	Skipped	Annotated	0.949689
clu_5199_+	SPATA7	ENSG00000042317	chr14:88415204-88415266	chr14:88396203-88416710	+	0.368199	0.198825	-0.169374	0.000358	0.0633517	0.706772	0.787856	62	2	Skipped	Skipped	Annotated	0.0765714
clu_5641_-	GOLGA8A	ENSG00000175265	chr15:34389643-34389768	chr15:34387952-34391122	-	1	0.952495	-0.0475052	0.000359	0.341732	0.00381257	0.0114551	125	2	null set	Skipped	Novel skipping	-0.542198
clu_4819_-	TMTC4	ENSG00000125247	chr13:100670359-100670569	chr13:100668794-100674743	-	0.828026	0.590101	-0.237925	0.000366	-0.456248	6.65382e-06	4.33376e-05	210	0	Skipped	Skipped	Annotated	0.127158
clu_2712_-	TRIM5	ENSG00000132256	chr11:5667688-5667711	chr11:5666081-5678203	-	0.931836	0.705269	-0.226567	0.000369	-0.677352	4.64544e-06	3.1391e-05	23	2	Skiptic	Skipped	Annotated	0.320625
clu_3306_+	PTPMT1	ENSG00000110536	chr11:47569699-47569891	chr11:47565986-47571470	+	0.865277	0.670915	-0.194362	0.000369	-0.214517	0.0197047	0.0464106	192	0	Skipped	Skipped	Annotated	0.735239
clu_10819_+	POFUT1	ENSG00000101346	chr20:32210070-32210192	chr20:32208065-32215268	+	0.983133	0.912535	-0.0705983	0.000371	0.261999	0.00190104	0.00629571	122	2	null set	Skipped	Annotated	0.72757
clu_4782_-	MRPS31P5	ENSG00000243406	chr13:52183975-52184114	chr13:52180654-52186682	-	0.894973	0.681961	-0.213012	0.000375	-0.354957	0.0172217	0.0415069	139	1	Skipped	Skipped	Annotated	0.189139
clu_16684_-	DCTN3	ENSG00000137100	chr9:34616029-34616113	chr9:34614768-34617884	-	0.979477	0.940056	-0.0394206	0.000375	0.224666	0.0868444	0.157277	84	0	null set	Skipped	Annotated	0.654451
clu_9897_+	DCAF17	ENSG00000115827	chr2:171447385-171447503	chr2:171443613-171448680	+	0.371278	0.178844	-0.192435	0.000377	-0.558925	0.000229521	0.000992178	118	1	Skipped	Skipped	Annotated	-0.0835633
clu_12622_-	USP4	ENSG00000114316	chr3:49278813-49278902	chr3:49278451-49280743	-	0.894792	0.732638	-0.162154	0.000378	0.183274	0.0870773	0.157621	89	2	Skipped	Skipped	Annotated	0.852511
clu_13239_+	TENM3	ENSG00000218336	chr4:182680542-182680737	chr4:182680349-182681813	+	0.992518	0.899001	-0.093517	0.000378	-0.190808	0.0186007	0.0442063	195	0	null set	Skipped	Novel skipping	0.817481
clu_5576_-	BEGAIN	ENSG00000183092	chr14:100540495-100540579	chr14:100539315-100543857	-	0.974718	0.822459	-0.152259	0.000382	0.402717	0.000969157	0.00348749	84	0	Skiptic	Skipped	Novel skipping	0.722206
clu_5015_+	CARMIL3	ENSG00000186648	chr14:24065621-24065750	chr14:24065273-24066397	+	0.706416	0.914031	0.207615	0.000384	-0.0373733	0.816827	0.872	129	0	Included	Included	Annotated	0.57334
clu_17185_+	FSD1L	ENSG00000106701	chr9:105461519-105461615	chr9:105448235-105464235	+	0.220379	0.0509565	-0.169423	0.000384	-0.328038	0.0579355	0.113355	96	0	Skipped	Skipped	Annotated	0.360515
clu_12115_+	ZNF621	ENSG00000172888	chr3:40529318-40529445	chr3:40525864-40530208	+	0.924308	0.703936	-0.220372	0.000391	0.225771	0.0258142	0.0580463	127	1	Skiptic	Skipped	Annotated	0.610726
clu_6043_+	NUSAP1	ENSG00000137804	chr15:41375711-41375828	chr15:41371684-41377195	+	0.948681	0.980184	0.0315033	0.000395	-0.425071	5.06947e-06	3.39701e-05	117	0	null set	Included	Annotated	0.660067
clu_7841_+	WSB1	ENSG00000109046	chr17:27307743-27307919	chr17:27306882-27309099	+	0.95993	0.700891	-0.259038	0.000395	-0.56496	1.19845e-05	7.29902e-05	176	2	Skiptic	Skipped	Novel exon	1.08875
clu_10875_+	RPN2	ENSG00000118705	chr20:37238401-37238449	chr20:37236709-37241302	+	0.0787855	0.0529054	-0.0258801	0.000398	0.299516	0.000712846	0.0026781	48	0	null set	Skipped	Annotated	1.17006
clu_11037_-	CPXM1	ENSG00000088882	chr20:2797967-2798058	chr20:2797342-2798151	-	0.983301	0.886729	-0.0965724	0.000398	-0.274827	0.0132214	0.0331402	91	1	null set	Skipped	Novel skipping	0.597255
clu_8595_-	TNPO2	ENSG00000105576	chr19:12706009-12706109	chr19:12705768-12706195	-	0.0269889	0.128615	0.101626	0.000404	-0.334563	1.18022e-05	7.19892e-05	100	1	Cryptic	Included	Annotated	0.474667
clu_1374_-	SIKE1	ENSG00000052723	chr1:114776345-114776459	chr1:114774372-114779141	-	0.915891	0.971517	0.0556264	0.000409	0.229726	0.0109674	0.0283088	114	0	null set	Included	Annotated	0.822295
clu_12781_-	GSK3B	ENSG00000082701	chr3:119866589-119866628	chr3:119863605-119876412	-	0.144451	0.273189	0.128738	0.000416	0.0534809	0.608359	0.709663	39	0	Included	Included	Annotated	0.935125
clu_6120_+	APH1B	ENSG00000138613	chr15:63287423-63287546	chr15:63286628-63302344	+	0.747596	0.487423	-0.260173	0.000417	0.62653	8.93135e-05	0.000431816	123	0	Skipped	Skipped	Annotated	0.789067
clu_4650_+	AACS	ENSG00000081760	chr12:125136661-125136864	chr12:125134852-125142091	+	0.814945	0.597411	-0.217534	0.000419	-0.858874	4.22799e-19	2.65982e-17	203	2	Skipped	Skipped	Annotated	0.51574
clu_10230_-	DTNB	ENSG00000138101	chr2:25383835-25383889	chr2:25379323-25387288	-	0.379465	0.253867	-0.125598	0.000419	-1.28789	5.00631e-28	6.92338e-26	54	0	Skipped	Skipped	Annotated	0.8128
clu_10205_-	PUM2	ENSG00000055917	chr2:20311493-20311663	chr2:20308584-20312235	-	0.944245	0.872241	-0.0720042	0.000421	0.0252121	0.763737	0.831845	170	2	null set	Skipped	Annotated	1.09401
clu_1204_-	MKNK1	ENSG00000079277	chr1:46580529-46580627	chr1:46576654-46583227	-	0.961665	0.818751	-0.142914	0.000424	-0.327281	0.0326488	0.0704924	98	2	Skiptic	Skipped	Annotated	0.75483
clu_11103_-	PXMP4	ENSG00000101417	chr20:33710554-33710753	chr20:33707969-33714673	-	0.827362	0.545525	-0.281837	0.000424	-0.349074	0.0046122	0.013509	199	1	Skipped	Skipped	Annotated	0.516411
clu_16533_+	LRRCC1	ENSG00000133739	chr8:85109594-85109800	chr8:85107399-85110114	+	0.619273	0.288247	-0.331027	0.000425	-0.61403	5.01874e-05	0.000258739	206	2	Skipped	Skipped	Annotated	0.781576
clu_11520_-	ARVCF	ENSG00000099889	chr22:19979391-19979474	chr22:19979080-19979742	-	0.0242766	0.102641	0.0783646	0.000426	-0.239108	0.0411059	0.0855596	83	2	null set	Included	Novel exon	-0.0118813
clu_8394_-	R3HDM4	ENSG00000198858	chr19:899600-899686	chr19:899495-900060	-	0.935292	0.99341	0.058118	0.000427	-0.199508	0.0567213	0.111524	86	2	null set	Included	Novel skipping	0.535943
clu_4013_-	SART3	ENSG00000075856	chr12:108542769-108542851	chr12:108539089-108543027	-	0.0139156	0.0477296	0.033814	0.000432	-0.0219409	0.817002	0.872107	82	1	null set	Included	Annotated	0.901536
clu_5251_+	CCNK	ENSG00000090061	chr14:99501355-99501413	chr14:99500871-99502206	+	0.90735	0.979202	0.071852	0.000432	-0.101839	0.277222	0.395201	58	1	null set	Included	Annotated	1.13546
clu_14305_-	TBC1D7	ENSG00000145979	chr6:13325093-13325174	chr6:13321095-13326786	-	0.621614	0.797946	0.176333	0.000433	-0.225977	0.0774728	0.143264	81	0	Included	Included	Annotated	0.783672
clu_9862_+	PLEKHB2	ENSG00000115762	chr2:131144407-131144449	chr2:131140275-131146636	+	0.116312	0.0291895	-0.0871228	0.000438	0.277872	0.00194198	0.00640751	42	0	null set	Skipped	Annotated	0.323558
clu_8279_-	DYM	ENSG00000141627	chr18:49393644-49393742	chr18:49391645-49430254	-	0.153462	0.0409012	-0.112561	0.000447	-0.24129	0.135656	0.224929	98	2	Skipped	Skipped	Annotated	-0.101905
clu_2494_-	TCTN3	ENSG00000119977	chr10:95685555-95685636	chr10:95684624-95686494	-	0.843706	0.705565	-0.13814	0.000456	0.145069	0.211078	0.319346	81	0	Skipped	Skipped	Novel skipping	0.576722
clu_14503_-	SNX14	ENSG00000135317	chr6:85538837-85538864	chr6:85536924-85541984	-	0.845431	0.936881	0.0914507	0.000456	-0.185225	0.0503125	0.100889	27	0	null set	Included	Annotated	1.1295
clu_5813_-	PARP6	ENSG00000137817	chr15:72249244-72249314	chr15:72242699-72250019	-	0.89746	0.732672	-0.164788	0.00046	-0.0457875	0.689744	0.774401	70	1	Skipped	Skipped	Annotated	1.09643
clu_15421_+	ARMC10	ENSG00000170632	chr7:103092476-103092653	chr7:103086764-103097276	+	0.83813	0.541773	-0.296357	0.000462	-0.709509	5.85257e-08	6.19307e-07	177	0	Skipped	Skipped	Annotated	0.557816
clu_13444_-	ZGRF1	ENSG00000138658	chr4:112586115-112586232	chr4:112585725-112586444	-	0.241451	0.0524965	-0.188954	0.000463	-0.241647	0.0234067	0.0534735	117	0	Skipped	Skipped	Novel exon	-0.142848
clu_8187_+	RPTOR	ENSG00000141564	chr17:80925369-80925480	chr17:80923673-80940495	+	0.817409	0.548493	-0.268916	0.000464	0.00857728	0.923455	0.948464	111	0	Skipped	Skipped	Novel skipping	0.431207
clu_6423_+	NPIPA1	ENSG00000183426	chr16:14933366-14933493	chr16:14933276-14935159	+	0.999007	0.978498	-0.0205087	0.000465	-0.384019	6.54298e-05	0.000329139	127	1	null set	Skipped	Novel skipping	0.31069
clu_7286_-	FLII	ENSG00000177731	chr17:18256525-18256597	chr17:18255263-18256908	-	0.877582	0.958777	0.0811949	0.000466	0.162218	0.0646719	0.123965	72	0	null set	Included	Novel skipping	0.643411
clu_4025_-	KCTD10	ENSG00000110906	chr12:109469514-109469728	chr12:109460805-109477259	-	0.995238	0.965636	-0.0296012	0.000467	0.229199	0.0144784	0.035801	214	1	null set	Skipped	Annotated	0.833262
clu_14816_+	PFDN6	ENSG00000204220	chr6:33290325-33290450	chr6:33290244-33290715	+	0.996716	0.972576	-0.02414	0.000468	-0.0171733	0.852758	0.898578	125	2	null set	Skipped	Novel skipping	0.831529
clu_3101_-	BCL9L	ENSG00000186174	chr11:118907929-118908015	chr11:118907602-118908269	-	0.0153279	0.0512005	0.0358726	0.000475	0.141401	0.245866	0.359937	86	2	null set	Included	Novel exon	0.348809
clu_3097_-	IFT46	ENSG00000118096	chr11:118564964-118565061	chr11:118559864-118565789	-	0.964285	0.893303	-0.0709814	0.000477	0.498611	0.000104879	0.000497039	97	1	null set	Skipped	Novel skipping	0.777427
clu_7819_+	MPRIP	ENSG00000133030	chr17:17175292-17175412	chr17:17174075-17176425	+	0.943189	0.815507	-0.127683	0.000479	-0.272465	0.00194549	0.00641512	120	0	Skiptic	Skipped	Annotated	0.607555
clu_14061_-	TMEM161B	ENSG00000164180	chr5:88197668-88197765	chr5:88196488-88198975	-	0.920945	0.75586	-0.165085	0.00048	0.475817	0.000279022	0.00117359	97	1	Skiptic	Skipped	Annotated	0.999838
clu_866_+	TSNAX	ENSG00000116918	chr1:231563464-231563629	chr1:231561255-231564527	+	0.0543175	0.0185562	-0.0357613	0.000481	0.42453	0.00434546	0.0128025	165	0	null set	Skipped	Annotated	0.891146
clu_16404_+	PPP3CC	ENSG00000120910	chr8:22539468-22539498	chr8:22533018-22540614	+	0.556742	0.335017	-0.221725	0.000484	-0.687316	2.09449e-05	0.000119445	30	0	Skipped	Skipped	Annotated	0.917194
clu_12448_+	PIGX	ENSG00000163964	chr3:196717808-196717954	chr3:196716921-196722414	+	0.0484972	0.128588	0.0800907	0.000491	-0.404576	0.000111235	0.000523601	146	2	null set	Included	Annotated	0.245166
clu_10789_+	KIZ	ENSG00000088970	chr20:21243899-21244122	chr20:21232830-21244244	+	0.019892	0.0546358	0.0347438	0.000496	-0.252958	0.150022	0.244379	223	1	null set	Included	Novel exon	-0.10038
clu_10537_-	DARS	ENSG00000115866	chr2:135932782-135932842	chr2:135924498-135933909	-	0.98846	0.944404	-0.044056	0.000496	-0.194666	0.0249089	0.0562562	60	0	null set	Skipped	Novel skipping	1.00902
clu_13312_-	PDS5A	ENSG00000121892	chr4:39926774-39926861	chr4:39925933-39927960	-	0.914684	0.97995	0.0652665	0.000503	-0.0569365	0.531223	0.643715	87	0	null set	Included	Novel skipping	0.966338
clu_13584_+	OTULINL	ENSG00000145569	chr5:14601350-14601442	chr5:14601244-14602182	+	0.994768	0.918262	-0.0765051	0.000503	0.510146	4.187e-05	0.000220947	92	2	null set	Skipped	Annotated	0.649136
clu_5072_+	PRPF39	ENSG00000185246	chr14:45109893-45109993	chr14:45109780-45110093	+	0.597403	0.39308	-0.204323	0.000513	-0.208104	0.0183973	0.043822	100	1	Skipped	Skipped	Annotated	1.15403
clu_10385_-	TIA1	ENSG00000116001	chr2:70225327-70225393	chr2:70224629-70227734	-	0.133414	0.0444808	-0.088933	0.000513	0.367478	0.000277162	0.00116638	66	0	null set	Skipped	Annotated	1.14164
clu_5647_-	ZNF770	ENSG00000198146	chr15:34987556-34987673	chr15:34983490-34988115	-	0.986315	0.937003	-0.0493116	0.000523	0.147182	0.169523	0.268236	117	0	null set	Skipped	Annotated	0.254243
clu_7492_-	WNT3	ENSG00000108379	chr17:46769414-46769591	chr17:46768799-46769782	-	0.124593	0.405356	0.280763	0.000525	-0.400907	0.00950234	0.0250389	177	0	Included	Included	Novel exon	-0.0223519
clu_14937_+	MYO6	ENSG00000196586	chr6:75895230-75895260	chr6:75892690-75907604	+	0.0940525	0.306064	0.212011	0.000527	-0.105593	0.507249	0.62264	30	0	Cryptic	Included	Annotated	0.770387
clu_4821_-	TEX30	ENSG00000151287	chr13:102770011-102770086	chr13:102769541-102773681	-	0.54533	0.835417	0.290088	0.000529	-0.0410464	0.853855	0.899497	75	0	Included	Included	Annotated	0.975228
clu_66_+	MICOS10	ENSG00000173436	chr1:19625391-19625632	chr1:19623583-19626386	+	0.0133865	0.00151344	-0.0118731	0.000531	-0.0528603	0.688935	0.77378	241	1	null set	Skipped	Annotated	0.155762
clu_11041_-	UBOX5	ENSG00000185019	chr20:3115304-3115466	chr20:3110314-3121383	-	0.803022	0.422529	-0.380492	0.000531	0.156977	0.236259	0.348865	162	0	Skipped	Skipped	Annotated	0.668473
clu_6394_+	MGRN1	ENSG00000102858	chr16:4686258-4686303	chr16:4683932-4688795	+	0.24056	0.625078	0.384518	0.000534	0.412532	1.26585e-05	7.64852e-05	45	0	Included	Included	Annotated	0.60813
clu_15779_-	TMEM120A	ENSG00000189077	chr7:75987537-75987602	chr7:75987428-75987717	-	0.969443	0.883794	-0.0856488	0.000534	-1.62231	1.36122e-14	4.85259e-13	65	2	null set	Skipped	Annotated	0.883273
clu_17406_+	EHMT1	ENSG00000181090	chr9:137710966-137711030	chr9:137619049-137716625	+	0.891528	0.78493	-0.106598	0.000534	0.0942771	0.294756	0.414088	64	1	Skipped	Skipped	Annotated	0.544215
clu_12688_-	TASOR	ENSG00000163946	chr3:56666259-56666384	chr3:56663572-56668396	-	0.963028	0.822911	-0.140117	0.000535	0.236603	0.0225063	0.0517629	125	2	Skiptic	Skipped	Novel skipping	0.86718
clu_5711_-	CEP152	ENSG00000103995	chr15:48748442-48748610	chr15:48744992-48752348	-	0.908667	0.668101	-0.240566	0.000537	-0.264998	0.0141415	0.0350686	168	0	Skiptic	Skipped	Annotated	0.830955
clu_9391_+	ZNF227	ENSG00000131115	chr19:44217790-44217852	chr19:44213244-44228445	+	0.424162	0.587544	0.163381	0.000537	-0.0867311	0.564502	0.673039	62	2	Included	Included	Annotated	0.572492
clu_16220_-	MTERF3	ENSG00000156469	chr8:96246306-96246454	chr8:96245931-96250905	-	0.93759	0.833541	-0.10405	0.000537	-0.259918	0.0602449	0.117029	148	1	Skiptic	Skipped	Novel skipping	0.844096
clu_9561_+	LPIN1	ENSG00000134324	chr2:11776085-11776193	chr2:11773745-11779518	+	0.062657	0.134041	0.071384	0.00054	-0.69855	2.95717e-10	5.03597e-09	108	0	null set	Included	Annotated	0.346155
clu_3791_-	KIF21A	ENSG00000139116	chr12:39333211-39333280	chr12:39333107-39337095	-	0.983673	0.947649	-0.0360237	0.000541	-0.517954	1.0397e-10	1.93941e-09	69	0	null set	Skipped	Annotated	0.885418
clu_5808_-	MYO9A	ENSG00000066933	chr15:71892964-71893177	chr15:71888116-71893678	-	0.476716	0.740441	0.263724	0.000547	-0.425888	0.000403606	0.00162191	213	0	Included	Included	Annotated	1.04005
clu_10015_+	RPE	ENSG00000197713	chr2:210016203-210016257	chr2:210016112-210016506	+	0.247653	0.0852025	-0.16245	0.000547	-0.204172	0.0642152	0.123252	54	0	Skipped	Skipped	Annotated	-0.0270727
clu_5511_-	ABCD4	ENSG00000119688	chr14:74290026-74290118	chr14:74289519-74290290	-	0.75095	0.919992	0.169042	0.00055	-0.0443509	0.684045	0.770175	92	2	Included	Included	Annotated	0.787945
clu_6150_+	KIF23	ENSG00000137807	chr15:69446282-69446364	chr15:69446091-69446870	+	0.920158	0.975648	0.0554896	0.000551	-0.39299	0.000439066	0.00174473	82	1	null set	Included	Novel skipping	0.73457
clu_12358_+	RSRC1	ENSG00000174891	chr3:158203071-158203245	chr3:158123991-158298038	+	0.995053	0.934668	-0.0603849	0.000552	-0.161715	0.119608	0.202871	174	0	null set	Skipped	Annotated	0.767707
clu_3234_+	TEAD1	ENSG00000187079	chr11:12864685-12864748	chr11:12862314-12864837	+	0.026542	0.0781015	0.0515595	0.000553	0.092379	0.277507	0.395553	63	0	null set	Included	Novel exon	1.19019
clu_2642_-	STK32C	ENSG00000165752	chr10:132209294-132209364	chr10:132209101-132222640	-	0.0364962	0.133794	0.0972978	0.000559	-0.947248	4.00159e-06	2.73941e-05	70	1	null set	Included	Annotated	-0.192803
clu_11429_-	PRDM15	ENSG00000141956	chr21:41823317-41823449	chr21:41822037-41825959	-	0.930289	0.689673	-0.240615	0.00056	0.312384	0.00993011	0.025974	132	0	Skiptic	Skipped	Annotated	0.885581
clu_7283_-	TOM1L2	ENSG00000175662	chr17:17907446-17907531	chr17:17898674-17972261	-	0.966565	0.849848	-0.116717	0.000564	-0.132879	0.365356	0.486474	85	1	Skiptic	Skipped	Novel skipping	0.778761
clu_11129_-	EDEM2	ENSG00000088298	chr20:35118597-35118719	chr20:35115933-35123889	-	0.972252	0.839822	-0.13243	0.000565	-0.629019	0.000336941	0.00138205	122	2	Skiptic	Skipped	Novel skipping	0.768871
clu_3772_-	IPO8	ENSG00000133704	chr12:30685799-30685895	chr12:30684457-30690495	-	0.061898	0.0238107	-0.0380873	0.000573	-0.709419	6.68447e-16	2.89036e-14	96	0	null set	Skipped	Novel exon	0.0509648
clu_14423_-	FRS3	ENSG00000137218	chr6:41776420-41776622	chr6:41775605-41776921	-	0.112863	0.0227658	-0.0900968	0.000576	0.0508737	0.691076	0.775153	202	1	null set	Skipped	Novel exon	0.109612
clu_595_+	BCAN	ENSG00000132692	chr1:156658126-156658271	chr1:156657757-156658542	+	0.934597	0.807854	-0.126743	0.000579	0.642516	0.000554169	0.00214423	145	1	Skiptic	Skipped	Novel skipping	0.937464
clu_938_-	DVL1	ENSG00000107404	chr1:1337017-1337055	chr1:1336515-1337976	-	0.451781	0.275035	-0.176745	0.000582	-0.406241	0.000332533	0.00136572	38	2	Skipped	Skipped	Annotated	0.814128
clu_8297_-	FECH	ENSG00000066926	chr18:57551314-57551374	chr18:57550846-57554259	-	0.980269	0.919315	-0.0609543	0.000585	-0.101428	0.363607	0.484991	60	0	null set	Skipped	Novel skipping	1.01208
clu_3841_-	RHEBL1	ENSG00000167550	chr12:49066967-49067035	chr12:49066701-49069034	-	0.753135	0.466584	-0.286551	0.000588	-0.493858	0.0191033	0.0451999	68	2	Skipped	Skipped	Annotated	1.03757
clu_17584_+	TMSB15B	ENSG00000158427	chrX:103964227-103964294	chrX:103962723-103964505	+	0.514397	0.292052	-0.222345	0.000595	-0.162635	0.400179	0.521289	67	1	Skipped	Skipped	Annotated	0.0840908
clu_17584_+	TMSB15B	ENSG00000269226	chrX:103964227-103964294	chrX:103962723-103964505	+	0.514397	0.292052	-0.222345	0.000595	-0.0421906	0.877734	0.915985	67	1	Skipped	Skipped	Annotated	0.0840908
clu_5642_-	GOLGA8B	ENSG00000215252	chr15:34535864-34535989	chr15:34534173-34537343	-	1	0.935187	-0.0648132	0.000597	0.507043	0.00109279	0.0038743	125	2	null set	Skipped	Novel skipping	-0.013295
clu_11769_+	LZTR1	ENSG00000099949	chr22:20995367-20995484	chr22:20995026-20995745	+	0.0267605	0.105568	0.0788072	0.000597	0.33268	0.000126324	0.000584811	117	0	null set	Included	Annotated	-0.113178
clu_11825_+	NF2	ENSG00000186575	chr22:29683019-29683064	chr22:29681601-29694751	+	0.0578085	0.181044	0.123236	0.000597	-0.201332	0.0614981	0.119016	45	0	Cryptic	Included	Annotated	1.13491
clu_16087_-	CCDC25	ENSG00000147419	chr8:27764285-27764533	chr8:27762458-27765203	-	0.03536	0.0127188	-0.0226412	0.000597	-0.312248	0.0021175	0.00689864	248	2	null set	Skipped	Annotated	0.0960156
clu_10944_+	BCAS4	ENSG00000124243	chr20:50841765-50841900	chr20:50830380-50876485	+	0.880887	0.749249	-0.131638	0.000599	-1.02821	8.06536e-10	1.25616e-08	135	0	Skipped	Skipped	Annotated	0.29226
clu_2439_-	USP54	ENSG00000166348	chr10:73504849-73504990	chr10:73500838-73505307	-	0.923559	0.706959	-0.2166	0.000605	-0.0449593	0.723223	0.801271	141	0	Skiptic	Skipped	Annotated	0.698801
clu_16068_-	HR	ENSG00000168453	chr8:22116874-22117039	chr8:22116428-22118949	-	0.947825	0.851621	-0.0962039	0.000608	0.998005	1.86882e-09	2.71309e-08	165	0	null set	Skipped	Annotated	0.64062
clu_8113_+	C17orf80	ENSG00000141219	chr17:73242243-73242351	chr17:73236995-73242895	+	0.756349	0.503475	-0.252874	0.000613	0.158666	0.318093	0.438578	108	0	Skipped	Skipped	Annotated	0.588665
clu_10090_+	EIF4E2	ENSG00000135930	chr2:232557883-232558018	chr2:232556530-232564246	+	0.912603	0.951338	0.0387345	0.000614	0.117065	0.226434	0.3374	135	0	null set	Included	Annotated	0.763047
clu_14150_-	ARAP3	ENSG00000120318	chr5:141655361-141655400	chr5:141654435-141655620	-	0.985703	0.926349	-0.0593543	0.000623	0.379818	8.41532e-06	5.33169e-05	39	0	null set	Skipped	Annotated	0.9664
clu_13395_-	WDFY3	ENSG00000163625	chr4:84726860-84726911	chr4:84724594-84733381	-	0.429016	0.746449	0.317433	0.000632	0.00180657	0.986252	0.99125	51	0	Included	Included	Annotated	0.877981
clu_14707_+	PRPF4B	ENSG00000112739	chr6:4056526-4056688	chr6:4056435-4057035	+	0.20424	0.0333284	-0.170912	0.000638	0.158793	0.0882715	0.15934	162	0	Skipped	Skipped	Annotated	0.864381
clu_10910_+	PKIG	ENSG00000168734	chr20:44582584-44582731	chr20:44531978-44589796	+	0.221727	0.120561	-0.101166	0.00064	-0.167728	0.326565	0.447374	147	0	Skipped	Skipped	Annotated	0.345689
clu_5244_+	PAPOLA	ENSG00000090060	chr14:96547796-96547918	chr14:96544258-96552479	+	0.981373	0.946529	-0.0348441	0.000651	-0.394324	1.89473e-07	1.79006e-06	122	2	null set	Skipped	Annotated	1.01382
clu_765_+	CD46	ENSG00000117335	chr1:207790252-207790345	chr1:207785682-207793518	+	0.0691388	0.165362	0.0962231	0.000653	-0.499449	7.95601e-05	0.000389473	93	0	null set	Included	Annotated	0.681988
clu_8650_-	UNC13A	ENSG00000130477	chr19:17618709-17618794	chr19:17618501-17618905	-	0.00337764	0.0604736	0.0570959	0.000654	0.262156	0.00290684	0.00903887	85	1	null set	Included	Novel exon	0.17654
clu_15202_+	ANLN	ENSG00000011426	chr7:36417079-36417190	chr7:36415884-36419243	+	0.749308	0.863473	0.114165	0.000655	-0.51349	1.70894e-07	1.62892e-06	111	0	Included	Included	Annotated	0.672821
clu_8726_-	U2AF1L4	ENSG00000161265	chr19:35743154-35743345	chr19:35742803-35743808	-	0.233264	0.126332	-0.106932	0.000659	-0.101288	0.494865	0.611181	191	2	Skipped	Skipped	Annotated	0.0588003
clu_13318_-	ATP8A1	ENSG00000124406	chr4:42464689-42464800	chr4:42455599-42464892	-	0.995218	0.861249	-0.133969	0.000664	-0.108566	0.361578	0.483128	111	0	Skiptic	Skipped	Novel skipping	0.736397
clu_7075_-	NQO1	ENSG00000181019	chr16:69714963-69715077	chr16:69713129-69718122	-	0.808783	0.883247	0.0744647	0.000666	-0.515155	0.00930024	0.0245628	114	0	null set	Included	Annotated	0.625528
clu_16342_+	FBXO25	ENSG00000147364	chr8:432885-432935	chr8:431444-435614	+	0.816405	0.941501	0.125096	0.000667	0.623353	7.85053e-08	8.01643e-07	50	2	Included	Included	Annotated	0.958255
clu_1177_-	FOXJ3	ENSG00000198815	chr1:42205761-42205863	chr1:42199230-42227882	-	0.785822	0.665182	-0.12064	0.000669	-0.118331	0.189326	0.293435	102	0	Skipped	Skipped	Annotated	1.10147
clu_13149_+	ANK2	ENSG00000145362	chr4:113372532-113372625	chr4:113369805-113373089	+	0.201716	0.407239	0.205523	0.000675	1.41941	1.051e-22	9.68976e-21	93	0	Included	Included	Annotated	0.963104
clu_9808_+	MRPL30	ENSG00000185414	chr2:99186918-99187018	chr2:99186254-99188176	+	0.0499196	0.0216079	-0.0283117	0.000676	-0.407729	1.80623e-05	0.000104529	100	1	null set	Skipped	Annotated	0.0170667
clu_17014_-	SAPCD2	ENSG00000186193	chr9:137069703-137069793	chr9:137066374-137069889	-	0.229811	0.119012	-0.110799	0.000677	-0.422555	7.93548e-05	0.000388824	90	0	Skipped	Skipped	Novel exon	0.0634127
clu_15536_+	CHPF2	ENSG00000033100	chr7:151236407-151236590	chr7:151235612-151237373	+	0.94385	0.634458	-0.309393	0.00068	0.608152	0.000365508	0.00148535	183	0	Skiptic	Skipped	Novel skipping	0.841274
clu_11122_-	GSS	ENSG00000100983	chr20:34935575-34935642	chr20:34932133-34936762	-	0.975704	0.909146	-0.0665582	0.000681	-0.323156	0.000243829	0.00104335	67	1	null set	Skipped	Annotated	0.856565
clu_2768_-	WT1	ENSG00000184937	chr11:32416489-32416540	chr11:32400044-32417576	-	0.661595	0.335152	-0.326443	0.000682	-0.0213385	0.902902	0.934776	51	0	Skipped	Skipped	Annotated	0.988269
clu_11987_+	SHANK3	ENSG00000251322	chr22:50711614-50711638	chr22:50706152-50714916	+	0.714493	0.325182	-0.389312	0.000683	0.178449	0.269983	0.38691	24	0	Skipped	Skipped	Novel skipping	1.01272
clu_5453_-	CNIH1	ENSG00000100528	chr14:54432107-54432220	chr14:54430404-54436368	-	0.927039	0.858354	-0.0686857	0.000687	-0.0911512	0.266501	0.383357	113	2	null set	Skipped	Annotated	0.899281
clu_15283_+	ELN	ENSG00000049540	chr7:74047674-74047716	chr7:74046767-74048141	+	0.586437	0.821852	0.235415	0.000699	2.08138	4.75095e-43	2.17757e-40	42	0	Included	Included	Annotated	0.622814
clu_13095_+	FRAS1	ENSG00000138759	chr4:78466207-78466435	chr4:78464583-78469977	+	0.461033	0.318741	-0.142292	0.000701	-0.398694	2.93742e-07	2.65623e-06	228	0	Skipped	Skipped	Novel skipping	0.448389
clu_14660_-	KATNA1	ENSG00000186625	chr6:149601593-149601752	chr6:149598350-149603267	-	0.980158	0.853503	-0.126655	0.000703	-0.550871	7.10479e-06	4.59022e-05	159	0	Skiptic	Skipped	Novel skipping	0.749325
clu_12372_+	MYNN	ENSG00000085274	chr3:169774030-169774097	chr3:169773462-169774264	+	0.428193	0.598179	0.169985	0.000705	-0.0544104	0.677122	0.764634	67	1	Included	Included	Annotated	0.010385
clu_15985_-	CDK5	ENSG00000164885	chr7:151055752-151055848	chr7:151055606-151056579	-	0.638143	0.805443	0.1673	0.000708	0.804785	3.62087e-11	7.49496e-10	96	0	Included	Included	Annotated	0.759329
clu_5744_-	SLTM	ENSG00000137776	chr15:58894432-58894582	chr15:58894193-58897114	-	0.99476	0.887011	-0.107749	0.000718	0.0851587	0.44655	0.566199	150	0	Skiptic	Skipped	Novel skipping	0.85264
clu_15280_+	BUD23	ENSG00000071462	chr7:73690915-73691012	chr7:73687095-73692595	+	0.988199	0.969005	-0.0191942	0.00073	-0.0202643	0.792512	0.854515	97	1	null set	Skipped	Annotated	0.672972
clu_16544_+	DPY19L4	ENSG00000156162	chr8:94734629-94734754	chr8:94726441-94738368	+	0.51531	0.34544	-0.16987	0.00073	-0.151491	0.169182	0.267892	125	2	Skipped	Skipped	Annotated	0.926478
clu_966_-	NADK	ENSG00000008130	chr1:1756778-1756882	chr1:1756608-1757180	-	0.0433242	0.175326	0.132002	0.000735	-0.221733	0.023643	0.053898	104	2	Cryptic	Included	Annotated	-0.266648
clu_5197_+	ADCK1	ENSG00000063761	chr14:77925763-77925961	chr14:77924606-77931517	+	0.936079	0.712446	-0.223634	0.000739	-0.110597	0.522697	0.636585	198	0	Skiptic	Skipped	Novel skipping	0.614683
clu_1436_-	NBPF9	ENSG00000269713	chr1:149100740-149100930	chr1:149098706-149101261	-	0.686529	0.454147	-0.232383	0.000742	0.0591777	0.563397	0.671972	190	1	Skipped	Skipped	Novel exon	-0.119915
clu_3271_+	TTC17	ENSG00000052841	chr11:43373506-43373669	chr11:43359113-43379232	+	0.0272837	0.00962732	-0.0176564	0.000744	0.717886	2.32396e-10	4.03474e-09	163	1	null set	Skipped	Novel exon	0.0503852
clu_13676_+	SMN1	ENSG00000172062	chr5:70944657-70944753	chr5:70942870-70946065	+	0.932467	0.974524	0.0420569	0.000746	-0.264369	0.00689549	0.0190523	96	0	null set	Included	Annotated	0.510315
clu_14458_-	MCM3	ENSG00000112118	chr6:52265234-52265385	chr6:52264786-52266074	-	0.107669	0.0371599	-0.070509	0.000746	0.168344	0.126536	0.21254	151	1	null set	Skipped	Annotated	-0.320819
clu_17286_+	MIGA2	ENSG00000148343	chr9:129068837-129068975	chr9:129068332-129069075	+	0.237656	0.167448	-0.0702088	0.000748	0.338456	0.00815383	0.0219506	138	0	null set	Skipped	Novel exon	0.0187404
clu_13371_-	HNRNPD	ENSG00000138668	chr4:82356536-82356683	chr4:82355401-82356795	-	0.556319	0.434032	-0.122287	0.00075	-0.0558222	0.730193	0.806955	147	0	Skipped	Skipped	Annotated	1.14645
clu_16833_-	ELP1	ENSG00000070061	chr9:108908142-108908226	chr9:108906485-108908304	-	0.0569334	0.0180034	-0.03893	0.00075	0.237442	0.0202138	0.0473802	84	0	null set	Skipped	Novel exon	0.102285
clu_16803_-	PTCH1	ENSG00000185920	chr9:95500579-95500668	chr9:95485874-95506406	-	0.0795531	0.206311	0.126758	0.000751	0.334404	0.00033829	0.00138582	89	2	Cryptic	Included	Novel exon	-0.126167
clu_4936_+	NDFIP2	ENSG00000102471	chr13:79543557-79543682	chr13:79539775-79548327	+	0.988195	0.896606	-0.0915886	0.00078	0.303622	0.00334397	0.0102199	125	2	null set	Skipped	Annotated	0.77852
clu_403_+	AHCYL1	ENSG00000168710	chr1:110020730-110020851	chr1:110019626-110021673	+	0.950218	0.874541	-0.0756775	0.00078	-0.382539	0.000280254	0.00117754	121	1	null set	Skipped	Novel skipping	0.972579
clu_12680_-	RFT1	ENSG00000163933	chr3:53099380-53099486	chr3:53092618-53103952	-	0.983934	0.889629	-0.0943049	0.00078	-0.620251	2.89127e-07	2.6234e-06	106	1	null set	Skipped	Novel skipping	0.763304
clu_13322_-	CORIN	ENSG00000145244	chr4:47653552-47653660	chr4:47645194-47661710	-	0.952681	0.779911	-0.17277	0.000782	2.85879	6.69813e-72	1.34314e-68	108	0	Skiptic	Skipped	Annotated	0.67403
clu_8816_-	DMWD	ENSG00000185800	chr19:45784640-45784715	chr19:45784290-45785593	-	0.347313	0.555706	0.208393	0.000786	0.619987	2.93904e-07	2.65623e-06	75	0	Included	Included	Annotated	0.906086
clu_7012_-	C16orf87	ENSG00000155330	chr16:46809602-46809785	chr16:46803070-46824385	-	0.859393	0.649215	-0.210178	0.000787	-0.225494	0.0474387	0.0961578	183	0	Skipped	Skipped	Annotated	0.992547
clu_463_+	CHD1L	ENSG00000131778	chr1:147280025-147280191	chr1:147276257-147284350	+	0.985459	0.936442	-0.0490168	0.00079	-0.350726	4.85141e-05	0.000250971	166	1	null set	Skipped	Annotated	0.680695
clu_7957_+	RAMP2	ENSG00000131477	chr17:42762354-42762463	chr17:42761899-42762596	+	0.9367	0.796414	-0.140286	0.000791	0.900364	9.58097e-13	2.53209e-11	109	1	Skiptic	Skipped	Annotated	0.399473
clu_17232_+	RALGPS1	ENSG00000136828	chr9:127050042-127050132	chr9:127034514-127052846	+	0.955444	0.67297	-0.282474	0.000812	0.224779	0.26965	0.38664	90	0	Skiptic	Skipped	Annotated	1.09459
clu_3855_-	FAIM2	ENSG00000135472	chr12:49889480-49889568	chr12:49889202-49890116	-	0.934052	0.801698	-0.132354	0.000813	0.10355	0.479932	0.597476	88	1	Skiptic	Skipped	Annotated	0.797699
clu_6801_-	CLCN7	ENSG00000103249	chr16:1452754-1452893	chr16:1451716-1453833	-	0.988957	0.881594	-0.107362	0.000814	0.405168	4.9085e-05	0.000253679	139	1	Skiptic	Skipped	Novel skipping	0.468654
clu_8326_+	RNMT	ENSG00000101654	chr18:13730626-13730755	chr18:13726729-13731475	+	0.706653	0.815878	0.109225	0.000817	-0.095536	0.295287	0.414652	129	0	Included	Included	Annotated	0.227559
clu_7762_+	ENO3	ENSG00000108515	chr17:4952024-4952147	chr17:4951914-4952794	+	0.0868063	0.221334	0.134528	0.00082	1.01995	1.73222e-10	3.09446e-09	123	0	Cryptic	Included	Annotated	0.171016
clu_8088_+	CEP95	ENSG00000258890	chr17:64516722-64516828	chr17:64514358-64519320	+	0.420424	0.659415	0.23899	0.00082	0.0664177	0.514133	0.628911	106	1	Included	Included	Annotated	0.427844
clu_17668_+	DKC1	ENSG00000130826	chrX:154765443-154765530	chrX:154764966-154765906	+	0.988175	0.964982	-0.0231924	0.000824	0.0705696	0.347055	0.468918	87	0	null set	Skipped	Novel skipping	0.745396
clu_10176_-	YWHAQ	ENSG00000134308	chr2:9588164-9588328	chr2:9587509-9591391	-	0.990136	0.998704	0.00856783	0.000827	0.122312	0.279176	0.397422	164	2	null set	Included	Novel skipping	0.904426
clu_12782_-	POLQ	ENSG00000051341	chr3:121460049-121460234	chr3:121449426-121467518	-	0.767945	0.438963	-0.328982	0.00084	-0.471923	0.00867697	0.0231569	185	2	Skipped	Skipped	Annotated	0.754594
clu_10002_+	PIKFYVE	ENSG00000115020	chr2:208304845-208305013	chr2:208304318-208312235	+	0.520138	0.82497	0.304832	0.000844	-0.0559771	0.547284	0.658383	168	0	Included	Included	Annotated	1.08782
clu_14286_-	RACK1	ENSG00000204628	chr5:181239066-181239177	chr5:181238239-181239486	-	0.985803	0.96773	-0.0180729	0.000844	-0.124703	0.290595	0.409498	111	0	null set	Skipped	Annotated	0.599895
clu_3549_+	MED17	ENSG00000042429	chr11:93794249-93794439	chr11:93794035-93794907	+	0.0635886	0.0328768	-0.0307118	0.000845	0.0905118	0.469413	0.587709	190	1	null set	Skipped	Annotated	-0.117074
clu_231_+	IPO13	ENSG00000117408	chr1:43964268-43964321	chr1:43961262-43966574	+	0.922548	0.826874	-0.0956738	0.000847	0.146035	0.34356	0.465528	53	2	null set	Skipped	Novel skipping	1.1402
clu_17736_-	PCSK1N	ENSG00000102109	chrX:48834421-48834590	chrX:48832341-48835418	-	0.00825262	0.00186726	-0.00638536	0.000847	0.0626347	0.672792	0.761321	169	1	null set	Skipped	Novel exon	0.259891
clu_16926_-	GOLGA2	ENSG00000167110	chr9:128272784-128272865	chr9:128268524-128273849	-	0.0602042	0.133991	0.0737872	0.000848	0.0389756	0.76295	0.831414	81	0	null set	Included	Annotated	0.892868
clu_2863_-	WDR74	ENSG00000133316	chr11:62833617-62833674	chr11:62833131-62833791	-	0.983035	0.909604	-0.073431	0.000849	-0.00540497	0.947855	0.965542	57	0	null set	Skipped	Annotated	0.807828
clu_4130_-	NCOR2	ENSG00000196498	chr12:124327408-124327633	chr12:124326370-124330844	-	0.991675	0.937082	-0.0545931	0.000857	-0.639438	5.61428e-07	4.73773e-06	225	0	null set	Skipped	Annotated	0.86156
clu_610_+	NCSTN	ENSG00000162736	chr1:160343703-160343888	chr1:160343481-160344721	+	0.00608969	0.0180693	0.0119796	0.000857	-0.283208	0.0134138	0.0335493	185	2	null set	Included	Annotated	0.0879225
clu_9888_+	CERS6	ENSG00000172292	chr2:168766321-168766345	chr2:168765748-168769509	+	0.78873	0.579184	-0.209546	0.000858	0.0710314	0.572669	0.679494	24	0	Skipped	Skipped	Annotated	1.017
clu_1240_-	MAGOH	ENSG00000162385	chr1:53233541-53233652	chr1:53228954-53235576	-	0.681979	0.769715	0.0877358	0.00086	0.162243	0.153812	0.249313	111	0	null set	Included	Annotated	0.711554
clu_6645_+	EDC4	ENSG00000038358	chr16:67875737-67875837	chr16:67873343-67875944	+	0.0307167	0.0628604	0.0321438	0.000862	0.0411882	0.712083	0.792235	100	1	null set	Included	Annotated	0.173939
clu_2522_-	CHUK	ENSG00000213341	chr10:100192458-100192693	chr10:100190968-100193297	-	0.231514	0.0586233	-0.172891	0.000865	0.616346	8.71768e-05	0.000422377	235	1	Skipped	Skipped	Novel exon	0.797311
clu_7272_-	NCOR1	ENSG00000141027	chr17:16198600-16198719	chr17:16194639-16215361	-	0.179625	0.118446	-0.0611795	0.000865	-0.279297	0.00292907	0.00910095	119	2	null set	Skipped	Annotated	0.00884853
clu_7751_+	ARRB2	ENSG00000141480	chr17:4718260-4718345	chr17:4718023-4718611	+	0.7489	0.942144	0.193244	0.000865	0.30455	0.0131846	0.0330583	85	1	Included	Included	Annotated	0.865523
clu_9051_+	RAB11B	ENSG00000185236	chr19:8399862-8400058	chr19:8390456-8402085	+	0.998551	0.974075	-0.0244754	0.000868	0.24547	0.0664217	0.126518	196	1	null set	Skipped	Annotated	0.88332
clu_12100_+	CTDSPL	ENSG00000144677	chr3:37957110-37957143	chr3:37947211-37964570	+	0.716138	0.471259	-0.244879	0.000869	-0.308113	0.00697349	0.0192247	33	0	Skipped	Skipped	Annotated	1.09885
clu_5803_-	TLE3	ENSG00000140332	chr15:70052373-70052524	chr15:70051467-70053226	-	0.998471	0.910813	-0.0876574	0.00087	0.556975	1.86937e-08	2.19535e-07	151	1	null set	Skipped	Novel skipping	0.858485
clu_17593_+	ALG13	ENSG00000101901	chrX:111722792-111722857	chrX:111721711-111723797	+	0.984457	0.899784	-0.0846736	0.000876	0.479792	7.09729e-05	0.000352819	65	2	null set	Skipped	Annotated	0.914515
clu_4860_+	GTF3A	ENSG00000122034	chr13:27429171-27429389	chr13:27427192-27429869	+	0.0345756	0.0113576	-0.023218	0.000877	-0.532112	4.35054e-07	3.75424e-06	218	2	null set	Skipped	Novel exon	-0.0800238
clu_17094_+	DCAF10	ENSG00000122741	chr9:37857240-37857351	chr9:37854982-37860047	+	0.868302	0.696847	-0.171455	0.000877	-0.864999	9.23567e-20	6.2779e-18	111	0	Skipped	Skipped	Annotated	0.903665
clu_4600_+	RNF10	ENSG00000022840	chr12:120539367-120539468	chr12:120534968-120546404	+	0.114517	0.0508699	-0.0636471	0.000881	0.119537	0.200637	0.306886	101	2	null set	Skipped	Annotated	0.761144
clu_9639_+	LCLAT1	ENSG00000172954	chr2:30552492-30552649	chr2:30533314-30562145	+	0.0809892	0.0338674	-0.0471218	0.000881	-0.367972	0.000113044	0.000530716	157	1	null set	Skipped	Annotated	0.229572
clu_3248_+	NELL1	ENSG00000165973	chr11:21534373-21534514	chr11:21370948-21560188	+	0.732484	0.636339	-0.0961452	0.000882	-0.40897	0.00578865	0.0163979	141	0	null set	Skipped	Annotated	1.0885
clu_642_+	HSD17B7	ENSG00000132196	chr1:162802831-162802949	chr1:162799937-162803430	+	0.0794541	0.0129924	-0.0664617	0.000882	-1.39189	6.99401e-34	1.5583e-31	118	1	null set	Skipped	Annotated	0.224525
clu_4699_-	MICU2	ENSG00000165487	chr13:21496051-21496160	chr13:21495318-21502925	-	0.894947	0.976327	0.08138	0.00089	-0.454171	0.000119654	0.000557506	109	1	null set	Included	Annotated	0.813717
clu_10776_+	DSTN	ENSG00000125868	chr20:17591931-17592063	chr20:17570211-17600737	+	0.0255352	0.0153196	-0.0102156	0.00089	-0.152137	0.119685	0.20298	132	0	null set	Skipped	Annotated	0.0885562
clu_6076_+	CASC4	ENSG00000166734	chr15:44402886-44403054	chr15:44380976-44413335	+	0.825072	0.705562	-0.11951	0.000895	0.113259	0.284672	0.403241	168	0	Skipped	Skipped	Annotated	1.11086
clu_5400_-	SNX6	ENSG00000129515	chr14:34608029-34608140	chr14:34605717-34609637	-	0.985822	0.944498	-0.0413244	0.000905	-0.2041	0.0343764	0.073568	111	0	null set	Skipped	Annotated	0.893906
clu_1485_-	CELF3	ENSG00000159409	chr1:151710695-151710881	chr1:151709791-151714593	-	0.143681	0.0848434	-0.0588376	0.000905	0.137065	0.354807	0.476861	186	0	null set	Skipped	Novel exon	0.437572
clu_12176_+	RBM5	ENSG00000003756	chr3:50100531-50100605	chr3:50100051-50103082	+	0.895637	0.705318	-0.190319	0.000905	-0.16444	0.0469919	0.0954354	74	2	Skipped	Skipped	Annotated	1.15783
clu_2275_-	NMT2	ENSG00000152465	chr10:15140986-15141029	chr10:15135418-15141421	-	0.0716943	0.148015	0.0763211	0.000906	-0.458369	0.000742131	0.00277512	43	1	null set	Included	Annotated	0.581227
clu_7629_-	TRIM65	ENSG00000141569	chr17:75891812-75891878	chr17:75891347-75892010	-	0.899139	0.972312	0.0731734	0.000906	-0.613804	2.69235e-05	0.000149864	66	0	null set	Included	Annotated	0.554821
clu_7428_-	PLEKHH3	ENSG00000068137	chr17:42674740-42674875	chr17:42674409-42676401	-	0.232898	0.371414	0.138516	0.000907	-0.0230469	0.82216	0.875769	135	0	Included	Included	Annotated	0.0285681
clu_13703_+	TENT2	ENSG00000164329	chr5:79646142-79646233	chr5:79645192-79648616	+	0.0338709	0.111472	0.0776011	0.000907	-0.118945	0.294097	0.413381	91	1	null set	Included	Novel exon	0.282876
clu_3513_+	EMSY	ENSG00000158636	chr11:76535894-76536059	chr11:76528466-76537794	+	0.942682	0.799157	-0.143525	0.00091	-0.141152	0.172083	0.271788	165	0	Skiptic	Skipped	Novel skipping	1.1051
clu_12853_-	COPB2	ENSG00000184432	chr3:139373665-139373808	chr3:139373412-139374488	-	0.994153	0.947758	-0.0463944	0.00091	0.0795288	0.370642	0.492203	143	2	null set	Skipped	Novel skipping	0.8584
clu_1921_+	MLLT10	ENSG00000078403	chr10:21595330-21595440	chr10:21586348-21612347	+	0.986692	0.950225	-0.0364671	0.000913	-0.284514	0.000534254	0.00207732	110	2	null set	Skipped	Novel skipping	0.898565
clu_2276_-	FAM171A1	ENSG00000148468	chr10:15215995-15216110	chr10:15214601-15220943	-	0.88854	0.725345	-0.163195	0.000917	-0.0979311	0.313882	0.43419	115	1	Skipped	Skipped	Annotated	0.971465
clu_17539_+	OGT	ENSG00000147162	chrX:71544566-71544635	chrX:71538072-71547906	+	0.965439	0.994591	0.0291516	0.000924	0.044827	0.680093	0.767017	69	0	null set	Included	Novel skipping	1.13737
clu_281_+	ZFYVE9	ENSG00000157077	chr1:52266654-52266831	chr1:52263872-52268462	+	0.799762	0.922168	0.122406	0.000929	-0.187882	0.0723552	0.135582	177	0	Included	Included	Annotated	1.11268
clu_9353_+	TIMM50	ENSG00000105197	chr19:39485543-39485602	chr19:39483156-39485687	+	0.99592	0.940377	-0.055543	0.000932	-0.174981	0.0637187	0.122519	59	2	null set	Skipped	Annotated	0.953167
clu_7098_-	ZNF821	ENSG00000102984	chr16:71861775-71861942	chr16:71860672-71864137	-	0.840938	0.68468	-0.156257	0.000934	0.159985	0.195522	0.300927	167	2	Skipped	Skipped	Annotated	0.898296
clu_4826_-	CARS2	ENSG00000134905	chr13:110651033-110651100	chr13:110647239-110663450	-	0.912769	0.80717	-0.1056	0.000938	0.414128	9.67945e-06	6.04194e-05	67	1	Skiptic	Skipped	Annotated	0.260675
clu_17124_+	PSAT1	ENSG00000135069	chr9:78328050-78328188	chr9:78317804-78328980	+	0.92491	0.973107	0.0481967	0.000941	-0.414663	0.000323682	0.00133484	138	0	null set	Included	Annotated	0.736849
clu_8455_-	PIP5K1C	ENSG00000186111	chr19:3661372-3661526	chr19:3661083-3661870	-	0.0671324	0.0108844	-0.0562481	0.000951	-0.0711205	0.475224	0.593134	154	1	null set	Skipped	Novel exon	-0.0117613
clu_4948_+	TPP2	ENSG00000134900	chr13:102616955-102617051	chr13:102616500-102618721	+	0.111659	0.0269602	-0.0846991	0.000953	-0.0248889	0.80729	0.865737	96	0	null set	Skipped	Annotated	0.0991201
clu_7684_-	NPLOC4	ENSG00000182446	chr17:81563920-81563979	chr17:81559416-81565504	-	0.016951	0.0578316	0.0408806	0.000953	0.212895	0.00606234	0.0170528	59	2	null set	Included	Annotated	-0.0249167
clu_1239_-	CZIB	ENSG00000162384	chr1:53218866-53218923	chr1:53218495-53220260	-	0.968552	0.920488	-0.0480642	0.000954	0.146822	0.295409	0.414697	57	0	null set	Skipped	Novel skipping	0.98219
clu_4898_+	AKAP11	ENSG00000023516	chr13:42297047-42297182	chr13:42295742-42298532	+	0.873866	0.682662	-0.191204	0.000961	-0.280422	0.0077231	0.0209606	135	0	Skipped	Skipped	Novel skipping	0.822982
clu_15880_-	DNAJC2	ENSG00000105821	chr7:103327331-103327378	chr7:103326684-103327655	-	0.17062	0.31161	0.140989	0.000967	-0.234342	0.135866	0.225189	47	2	Included	Included	Annotated	0.358333
clu_12077_+	RBMS3	ENSG00000144642	chr3:28756757-28756968	chr3:28576496-28757108	+	0.806608	0.394831	-0.411777	0.000968	-0.481371	8.54139e-05	0.000414838	211	1	Skipped	Skipped	Annotated	0.709246
clu_4341_+	ASIC1	ENSG00000110881	chr12:50076967-50077049	chr12:50059954-50077212	+	0.0708256	0.208949	0.138123	0.00097	-0.332013	0.00720406	0.0197383	82	1	Cryptic	Included	Annotated	0.164225
clu_7166_-	FANCA	ENSG00000187741	chr16:89778340-89778462	chr16:89775815-89778800	-	0.289992	0.124697	-0.165295	0.000973	-0.131469	0.250899	0.365802	122	2	Skipped	Skipped	Annotated	-0.199139
clu_13963_-	ATPSCKMT	ENSG00000150756	chr5:10235210-10235261	chr5:10227647-10236477	-	0.633017	0.865248	0.232231	0.000973	0.148662	0.465772	0.584977	51	0	Included	Included	Annotated	0.607596
clu_7174_-	GLOD4	ENSG00000167699	chr17:780683-780738	chr17:778744-782165	-	0.0415052	0.0129813	-0.0285239	0.000978	0.116651	0.252562	0.367725	55	1	null set	Skipped	Annotated	-0.0167143
clu_13472_-	SLC7A11	ENSG00000151012	chr4:138185120-138185244	chr4:138183305-138214584	-	0.743608	0.964276	0.220668	0.000982	-1.03679	5.71295e-09	7.45705e-08	124	1	Included	Included	Annotated	0.792941
clu_11360_-	CBSL	ENSG00000274276	chr21:6448661-6448801	chr21:6448565-6449822	-	0.144706	0.252678	0.107972	0.000983	-1.07226	7.10259e-05	0.000352973	140	2	Included	Included	Novel exon	-0.189893
clu_15293_+	GTF2IRD1	ENSG00000006704	chr7:74515440-74515596	chr7:74512971-74518138	+	0.967543	0.868351	-0.0991921	0.000987	-0.187163	0.124684	0.209861	156	0	null set	Skipped	Novel skipping	0.728287
clu_8427_-	BTBD2	ENSG00000133243	chr19:1991876-1992056	chr19:1990822-1993019	-	0.00952044	0.0257387	0.0162183	0.000992	-1.05693	2.83015e-18	1.61975e-16	180	0	null set	Included	Annotated	0.135892
clu_10873_+	SRC	ENSG00000197122	chr20:37347117-37347236	chr20:37346255-37365203	+	0.0824082	0.0319144	-0.0504938	0.000992	0.289551	0.000908923	0.00330035	119	2	null set	Skipped	Novel exon	0.0343373
clu_12744_-	TOMM70	ENSG00000154174	chr3:100375017-100375152	chr3:100373645-100377704	-	0.967346	0.901283	-0.0660637	0.000994	-0.101122	0.22636	0.337368	135	0	null set	Skipped	Novel skipping	0.77659
clu_1107_-	PTP4A2	ENSG00000184007	chr1:31915894-31915987	chr1:31911826-31918969	-	0.957336	0.88289	-0.0744456	0.000995	-0.116945	0.165996	0.264191	93	0	null set	Skipped	Annotated	1.0552
clu_12442_+	MUC20-OT1	ENSG00000242086	chr3:195663623-195663767	chr3:195662733-195664085	+	0.809831	0.63369	-0.17614	0.000995	0.042035	0.726522	0.804283	144	0	Skipped	Skipped	Annotated	0.550294
clu_8381_-	MIER2	ENSG00000105556	chr19:328487-328583	chr19:327989-334399	-	0.083875	0.0249429	-0.0589322	0.00101	-0.318464	0.0117526	0.0299504	96	0	null set	Skipped	Novel exon	-0.169132
clu_9479_+	CACNG7	ENSG00000105605	chr19:53941469-53941615	chr19:53915505-53942035	+	0.557528	0.333654	-0.223874	0.00101	0.336446	0.0756882	0.140662	146	2	Skipped	Skipped	Novel skipping	0.855392
clu_11127_-	TRPC4AP	ENSG00000100991	chr20:35044504-35044712	chr20:35035308-35049865	-	0.989229	0.944799	-0.0444298	0.00101	0.227507	0.0267024	0.05976	208	1	null set	Skipped	Novel skipping	0.898403
clu_15908_-	DOCK4	ENSG00000128512	chr7:111784096-111784123	chr7:111783952-111788661	-	0.667481	0.417765	-0.249716	0.00101	-0.0502459	0.587214	0.691688	27	0	Skipped	Skipped	Annotated	1.15971
clu_5632_-	KATNBL1	ENSG00000134152	chr15:34177820-34177999	chr15:34163690-34209950	-	0.0559954	0.0240963	-0.0318991	0.00102	-0.447662	4.38454e-05	0.000229934	179	2	null set	Skipped	Annotated	0.208926
clu_1245_-	LRP8	ENSG00000157193	chr1:53271027-53271153	chr1:53266647-53271226	-	0.964933	0.903284	-0.0616485	0.00102	-0.103562	0.338031	0.459433	126	0	null set	Skipped	Annotated	0.837415
clu_1534_-	THBS3	ENSG00000169231	chr1:155203512-155203539	chr1:155203305-155204854	-	0.979724	0.91047	-0.0692539	0.00102	1.04092	2.59552e-21	2.06126e-19	27	0	null set	Skipped	Annotated	0.7885
clu_10959_+	STX16	ENSG00000124222	chr20:58671153-58671297	chr20:58670603-58673630	+	0.995349	0.945853	-0.0494966	0.00102	-0.648921	1.84761e-17	9.62317e-16	144	0	null set	Skipped	Annotated	0.709332
clu_16016_-	NCAPG2	ENSG00000146918	chr7:158662193-158662367	chr7:158658408-158664183	-	0.905198	0.791325	-0.113873	0.00104	-0.445245	0.00123741	0.00431158	174	0	Skiptic	Skipped	Annotated	0.600185
clu_4924_+	TDRD3	ENSG00000083544	chr13:60494434-60494575	chr13:60485948-60509762	+	0.979063	0.86455	-0.114513	0.00105	-0.251111	0.0262386	0.0588369	141	0	Skiptic	Skipped	Novel skipping	0.769573
clu_8785_-	DMAC2	ENSG00000105341	chr19:41433271-41433434	chr19:41432408-41433536	-	0.39931	0.223195	-0.176115	0.00105	-0.337438	0.00587204	0.0166019	163	1	Skipped	Skipped	Annotated	0.421828
clu_8182_+	AC124319.1	ENSG00000173821	chr17:80278763-80278910	chr17:80273404-80287814	+	0.194933	0.0952866	-0.099646	0.00106	-0.414666	0.0207732	0.048447	147	0	null set	Skipped	Annotated	0.193773
clu_16638_+	ZNF7	ENSG00000147789	chr8:144829477-144829604	chr8:144829090-144837390	+	0.892952	0.596141	-0.296811	0.00106	0.333261	0.0593655	0.115762	127	1	Skipped	Skipped	Annotated	0.503288
clu_7429_-	EZH1	ENSG00000108799	chr17:42724304-42724424	chr17:42722915-42727634	-	0.794469	0.958787	0.164318	0.00107	-0.622757	2.41478e-07	2.23659e-06	120	0	Included	Included	Annotated	0.879291
clu_9452_+	MED25	ENSG00000104973	chr19:49828448-49828547	chr19:49819296-49828969	+	0.99506	0.964555	-0.0305045	0.00107	0.136274	0.22323	0.333508	99	0	null set	Skipped	Novel skipping	0.750977
clu_12787_-	IQCB1	ENSG00000173226	chr3:121788283-121788432	chr3:121781874-121790072	-	0.901425	0.777057	-0.124367	0.00107	-0.971134	4.25837e-10	7.01363e-09	149	2	Skiptic	Skipped	Novel skipping	0.774242
clu_3878_-	RARG	ENSG00000172819	chr12:53213495-53213700	chr12:53213243-53214058	-	0.986905	0.918378	-0.0685271	0.00108	-0.182796	0.253707	0.36899	205	1	null set	Skipped	Novel skipping	0.843802
clu_7754_+	MINK1	ENSG00000141503	chr17:4890221-4890308	chr17:4889763-4890516	+	0.0826718	0.0185294	-0.0641424	0.00108	-0.371524	0.0050086	0.0145142	87	0	null set	Skipped	Novel exon	1.06944
clu_15471_+	ATP6V1F	ENSG00000128524	chr7:128865119-128865203	chr7:128863062-128865376	+	0.0040956	0.00866181	0.00456621	0.00108	-0.201547	0.0441964	0.0906386	84	0	null set	Included	Annotated	-0.0941685
clu_5578_-	BEGAIN	ENSG00000183092	chr14:100550419-100550509	chr14:100546662-100567910	-	0.00320856	0.0295216	0.026313	0.00109	0.402717	0.000969157	0.00348749	90	0	null set	Included	Annotated	0.811138
clu_7545_-	SRSF1	ENSG00000136450	chr17:58005413-58005600	chr17:58005041-58005800	-	0.807874	0.437464	-0.370411	0.00109	0.44397	0.000407021	0.0016329	187	1	Skipped	Skipped	Novel skipping	1.13335
clu_2962_-	ARAP1	ENSG00000186635	chr11:72692752-72692785	chr11:72688537-72693324	-	0.148674	0.0529361	-0.0957377	0.0011	0.347508	0.00865443	0.0231121	33	0	null set	Skipped	Annotated	0.968353
clu_5097_+	KTN1	ENSG00000126777	chr14:55651286-55651375	chr14:55650637-55651889	+	0.0452494	0.0142157	-0.0310338	0.0011	0.142925	0.0527616	0.104974	89	2	null set	Skipped	Annotated	0.334979
clu_12773_-	TMEM39A	ENSG00000176142	chr3:119437587-119437649	chr3:119436978-119437754	-	0.615027	0.252944	-0.362083	0.0011	0.273775	0.0133468	0.03341	62	2	Skipped	Skipped	Novel exon	1.08587
clu_16351_+	AGPAT5	ENSG00000155189	chr8:6747669-6747828	chr8:6741751-6755050	+	0.993757	0.96147	-0.0322865	0.0011	-0.320991	0.000139632	0.00064091	159	0	null set	Skipped	Novel skipping	0.591176
clu_818_+	CAPN2	ENSG00000162909	chr1:223755479-223755649	chr1:223752956-223757368	+	0.995813	0.960545	-0.0352685	0.00111	-0.841061	2.3773e-21	1.89735e-19	170	2	null set	Skipped	Novel skipping	0.810897
clu_10425_-	GGCX	ENSG00000115486	chr2:85552415-85552567	chr2:85551981-85552938	-	0.767936	0.929746	0.16181	0.00111	0.509074	8.12241e-07	6.62765e-06	152	2	Included	Included	Novel skipping	0.932332
clu_3657_+	EI24	ENSG00000149547	chr11:125570103-125570190	chr11:125569573-125572457	+	0.0202114	0.0357016	0.0154901	0.00112	0.186112	0.0485348	0.0979232	87	0	null set	Included	Annotated	0.192501
clu_7876_+	TAF15	ENSG00000270647	chr17:35834765-35834888	chr17:35834598-35836131	+	0.0101099	0.00366459	-0.00644535	0.00112	-0.351044	6.90196e-05	0.000344913	123	0	null set	Skipped	Novel exon	-0.131695
clu_8192_+	BAHCC1	ENSG00000266074	chr17:81446737-81446830	chr17:81445681-81447035	+	0.567855	0.776757	0.208902	0.00112	-0.410113	0.00739003	0.0201823	93	0	Included	Included	Annotated	-0.0684368
clu_8219_+	FOXK2	ENSG00000141568	chr17:82568053-82568201	chr17:82563548-82571723	+	0.910766	0.976918	0.0661514	0.00112	-0.198949	0.0142096	0.0351993	148	1	null set	Included	Annotated	0.793182
clu_16774_-	AUH	ENSG00000148090	chr9:91360370-91360440	chr9:91356155-91361627	-	0.497773	0.232585	-0.265188	0.00112	-0.16063	0.370589	0.492176	70	1	Skipped	Skipped	Novel exon	0.292197
clu_4851_+	SAP18	ENSG00000150459	chr13:21145091-21145284	chr13:21140995-21146804	+	0.0156997	0.00392315	-0.0117766	0.00115	0.174357	0.0886094	0.159808	193	1	null set	Skipped	Novel exon	-0.200476
clu_5214_+	DGLUCY	ENSG00000133943	chr14:91204705-91204825	chr14:91199905-91215404	+	0.952292	0.881608	-0.0706836	0.00115	0.262599	0.19381	0.299068	120	0	null set	Skipped	Annotated	0.453269
clu_5919_-	SEC11A	ENSG00000140612	chr15:84714730-84714866	chr15:84691644-84716024	-	0.0348065	0.0154292	-0.0193774	0.00115	0.0550622	0.540033	0.651957	136	1	null set	Skipped	Annotated	0.252603
clu_1827_-	FH	ENSG00000091483	chr1:241508602-241508785	chr1:241506168-241511966	-	0.999651	0.976527	-0.0231239	0.00115	-0.323961	7.09188e-05	0.00035266	183	0	null set	Skipped	Novel skipping	0.694818
clu_12565_-	LZTFL1	ENSG00000163818	chr3:45827355-45827459	chr3:45826332-45828438	-	0.936795	0.62922	-0.307575	0.00115	0.0986361	0.573045	0.67979	104	2	Skiptic	Skipped	Annotated	0.803424
clu_14724_+	CDKAL1	ENSG00000145996	chr6:20535086-20535199	chr6:20534574-20535350	+	0.164634	0.0564921	-0.108142	0.00116	1.00719	1.01915e-26	1.30793e-24	113	2	Skipped	Skipped	Annotated	0.202189
clu_361_+	MTF2	ENSG00000143033	chr1:93120548-93120672	chr1:93119401-93127231	+	0.83796	0.961568	0.123608	0.00117	-0.212553	0.0576664	0.112994	124	1	Included	Included	Annotated	1.05531
clu_11544_-	YDJC	ENSG00000161179	chr22:21629009-21629187	chr22:21628787-21629307	-	0.952261	0.826201	-0.12606	0.00117	-0.339739	0.000611495	0.0023384	178	1	Skiptic	Skipped	Annotated	0.544174
clu_16626_+	GPAA1	ENSG00000197858	chr8:144083123-144083303	chr8:144082804-144083388	+	0.99425	0.975017	-0.0192324	0.00117	0.0799939	0.393605	0.515151	180	0	null set	Skipped	Annotated	0.681554
clu_5376_-	EMC9	ENSG00000100908	chr14:24141106-24141149	chr14:24140965-24141347	-	0.933794	0.967354	0.0335603	0.00119	-0.358495	0.00347592	0.0105667	43	1	null set	Included	Novel exon	0.920409
clu_5671_-	VPS39	ENSG00000166887	chr15:42164714-42164889	chr15:42164486-42164995	-	0.0262512	0.136618	0.110367	0.00119	0.0573053	0.49231	0.60854	175	1	Cryptic	Included	Novel exon	0.165417
clu_11439_-	CBS	ENSG00000160200	chr21:43056983-43057123	chr21:43056887-43058144	-	0.144328	0.252867	0.108538	0.00119	-0.881646	8.92026e-15	3.2671e-13	140	2	Included	Included	Novel exon	-0.149016
clu_16884_-	RC3H2	ENSG00000056586	chr9:122851322-122851436	chr9:122851229-122853951	-	0.952914	0.780666	-0.172247	0.00119	0.387906	0.00010048	0.000479019	114	0	Skiptic	Skipped	Novel skipping	0.840936
clu_14098_-	HINT1	ENSG00000169567	chr5:131163330-131163492	chr5:131162676-131165094	-	0.00336844	0.000794228	-0.00257421	0.0012	-0.285159	0.00702202	0.0193286	162	0	null set	Skipped	Novel exon	0.0455945
clu_4607_+	P2RX4	ENSG00000135124	chr12:121222946-121223043	chr12:121222166-121228532	+	0.790349	0.556943	-0.233407	0.00122	-0.350898	0.0531707	0.105656	97	1	Skipped	Skipped	Annotated	0.34802
clu_8511_-	SLC25A23	ENSG00000125648	chr19:6455951-6456092	chr19:6454717-6456419	-	0.0644382	0.116697	0.0522583	0.00122	-0.551266	5.8077e-09	7.55613e-08	141	0	null set	Included	Annotated	0.00415493
clu_11681_-	PACSIN2	ENSG00000100266	chr22:42876887-42877010	chr22:42876333-42879047	-	0.588915	0.847365	0.25845	0.00122	-0.533455	1.7526e-09	2.55229e-08	123	0	Included	Included	Annotated	0.879723
clu_13410_-	TSPAN5	ENSG00000168785	chr4:98486737-98486884	chr4:98482175-98507677	-	0.926009	0.84563	-0.0803788	0.00122	-0.352558	0.000838791	0.00308338	147	0	null set	Skipped	Novel skipping	0.902189
clu_2859_-	HNRNPUL2	ENSG00000214753	chr11:62715863-62715937	chr11:62715607-62716988	-	0.987403	0.969083	-0.0183205	0.00123	0.143844	0.0888862	0.160197	74	2	null set	Skipped	Novel skipping	1.11839
clu_3506_+	NEU3	ENSG00000162139	chr11:74994508-74994720	chr11:74989154-75005412	+	0.972784	0.898336	-0.0744476	0.00123	-0.462479	0.00205817	0.00672996	212	2	null set	Skipped	Annotated	0.649656
clu_11133_-	UQCC1	ENSG00000101019	chr20:35374183-35374256	chr20:35366614-35381917	-	0.987722	0.958223	-0.0294987	0.00123	0.251794	0.0068618	0.0189723	73	1	null set	Skipped	Annotated	0.873642
clu_16977_-	VAV2	ENSG00000160293	chr9:133787245-133787260	chr9:133785885-133788353	-	0.609729	0.510921	-0.0988082	0.00123	-0.885365	2.84936e-19	1.85059e-17	15	0	null set	Skipped	Annotated	0.584063
clu_10314_-	PREPL	ENSG00000138078	chr2:44321826-44321900	chr2:44321445-44322730	-	0.939673	0.99351	0.0538375	0.00124	-0.131096	0.105279	0.183335	74	2	null set	Included	Novel skipping	0.784817
clu_5268_+	PPP2R5C	ENSG00000078304	chr14:101917830-101917947	chr14:101912473-101925140	+	0.483256	0.257473	-0.225783	0.00125	-0.212612	0.00746077	0.0203478	117	0	Skipped	Skipped	Annotated	0.83013
clu_7022_-	BRD7	ENSG00000166164	chr16:50326283-50326391	chr16:50325883-50328668	-	0.974077	0.918803	-0.0552745	0.00125	0.167211	0.0574505	0.112675	108	0	null set	Skipped	Novel skipping	0.774866
clu_16017_-	NCAPG2	ENSG00000146918	chr7:158690567-158690722	chr7:158689953-158692841	-	0.997598	0.949366	-0.0482324	0.00125	-0.445245	0.00123741	0.00431158	155	2	null set	Skipped	Novel skipping	0.556431
clu_11495_-	DGCR2	ENSG00000070413	chr22:19052480-19052605	chr22:19048643-19056985	-	0.112357	0.0514026	-0.0609544	0.00126	0.256376	0.00168804	0.00565454	125	2	null set	Skipped	Novel exon	0.225474
clu_5653_-	MEIS2	ENSG00000134138	chr15:37095273-37095447	chr15:37094577-37095563	-	0.0331713	0.0135834	-0.019588	0.00127	-0.185948	0.031517	0.0684254	174	0	null set	Skipped	Novel exon	0.143122
clu_8345_+	FHOD3	ENSG00000134775	chr18:36687127-36687178	chr18:36681570-36693208	+	0.381822	0.595037	0.213216	0.00127	-0.0264791	0.852596	0.898466	51	0	Included	Included	Annotated	1.02079
clu_8497_-	NDUFA11	ENSG00000174886	chr19:5901334-5901454	chr19:5896997-5903611	-	0.0145176	0.012221	-0.00229659	0.00127	-0.109494	0.170719	0.269927	120	0	null set	Skipped	Annotated	0.0520151
clu_967_-	NADK	ENSG00000008130	chr1:1765227-1765446	chr1:1762035-1778288	-	0.96018	0.876502	-0.0836783	0.00127	-0.221733	0.023643	0.053898	219	0	null set	Skipped	Novel skipping	0.334668
clu_10498_-	SEPT10	ENSG00000186522	chr2:109553086-109553219	chr2:109546237-109564365	-	0.956618	0.882152	-0.0744654	0.00127	-1.03515	2.40793e-14	8.20129e-13	133	1	null set	Skipped	Annotated	0.633498
clu_12928_-	ATP13A3	ENSG00000133657	chr3:194457093-194457174	chr3:194455962-194459470	-	0.929396	0.839324	-0.0900722	0.00127	-0.52555	8.12287e-11	1.56056e-09	81	0	null set	Skipped	Annotated	1.05793
clu_7106_-	RFWD3	ENSG00000168411	chr16:74664623-74664745	chr16:74661451-74666785	-	0.570651	0.709564	0.138913	0.00128	0.0654772	0.595885	0.699333	122	2	Included	Included	Annotated	-0.170452
clu_3054_-	ALKBH8	ENSG00000137760	chr11:107549752-107549823	chr11:107532406-107551807	-	0.726075	0.861856	0.135781	0.00129	0.094485	0.44039	0.56056	71	2	Included	Included	Annotated	0.768932
clu_1062_-	SRSF10	ENSG00000188529	chr1:23971337-23971439	chr1:23967723-23971572	-	0.02967	0.0559252	0.0262552	0.00129	0.115873	0.351777	0.473861	102	0	null set	Included	Novel exon	1.16205
clu_11886_+	GTPBP1	ENSG00000100226	chr22:38726571-38726622	chr22:38726440-38727212	+	0.00793962	0.0166513	0.00871164	0.00129	-0.456778	5.16738e-05	0.000265519	51	0	null set	Included	Novel exon	0.297885
clu_10206_-	PUM2	ENSG00000055917	chr2:20326260-20326385	chr2:20318645-20327309	-	0.0588541	0.0819706	0.0231165	0.00129	0.0252121	0.763737	0.831845	125	2	null set	Included	Annotated	1.0134
clu_12511_-	ANKRD28	ENSG00000206560	chr3:15751749-15751820	chr3:15737233-15766233	-	0.943333	0.818828	-0.124504	0.00129	-0.375155	0.000568997	0.00219631	71	2	Skiptic	Skipped	Annotated	1.11065
clu_16392_+	FAM160B2	ENSG00000158863	chr8:22094609-22094853	chr8:22094518-22096336	+	0.105442	0.140336	0.0348944	0.00129	0.225196	0.0968779	0.171252	244	1	null set	Included	Novel exon	-0.0705937
clu_1922_+	MLLT10	ENSG00000078403	chr10:21668916-21669052	chr10:21651768-21670448	+	0.0909832	0.144842	0.0538589	0.0013	-0.284514	0.000534254	0.00207732	136	1	null set	Included	Annotated	0.735955
clu_4963_+	ARHGEF7	ENSG00000102606	chr13:111288353-111288443	chr13:111286240-111300747	+	0.932544	0.8404	-0.0921436	0.0013	-0.00445272	0.961264	0.974692	90	0	null set	Skipped	Novel skipping	0.71943
clu_6925_-	KNOP1	ENSG00000103550	chr16:19711371-19711440	chr16:19710586-19714117	-	0.949276	0.887426	-0.0618502	0.0013	0.298892	0.00471547	0.0137688	69	0	null set	Skipped	Annotated	0.456523
clu_132_+	PTPRU	ENSG00000060656	chr1:29289682-29289712	chr1:29284869-29291868	+	0.926138	0.826234	-0.0999045	0.0013	-0.0727879	0.655006	0.747044	30	0	null set	Skipped	Annotated	0.936774
clu_13885_+	ZNF346	ENSG00000113761	chr5:177023159-177023234	chr5:177022913-177041125	+	0.0554838	0.0946473	0.0391635	0.0013	0.0198539	0.870364	0.910797	75	0	null set	Included	Annotated	-0.127123
clu_3790_-	KIF21A	ENSG00000139116	chr12:39330241-39330262	chr12:39326324-39330745	-	0.807571	0.683396	-0.124174	0.00131	-0.517954	1.0397e-10	1.93941e-09	21	0	Skipped	Skipped	Annotated	0.799864
clu_12072_+	RAB5A	ENSG00000144566	chr3:19979468-19979589	chr3:19978403-19983707	+	0.0122175	0.0544823	0.0422648	0.00131	-0.0122579	0.901934	0.933967	121	1	null set	Included	Novel exon	0.0984539
clu_7328_-	RAD51D	ENSG00000185379	chr17:35106127-35106249	chr17:35103544-35106385	-	0.13763	0.276185	0.138555	0.00132	0.343178	0.00445555	0.013098	122	2	Included	Included	Annotated	0.216346
clu_10026_+	ARPC2	ENSG00000163466	chr2:218217462-218217544	chr2:218217254-218225919	+	0.997429	0.984637	-0.0127921	0.00132	-0.0836433	0.399812	0.520938	82	1	null set	Skipped	Annotated	0.991484
clu_89_+	SRRM1	ENSG00000133226	chr1:24663182-24663224	chr1:24662804-24666814	+	0.982905	0.894459	-0.0884461	0.00133	-0.325597	0.000964025	0.00347526	42	0	null set	Skipped	Annotated	1.09658
clu_13260_-	GAK	ENSG00000178950	chr4:877349-877478	chr4:877207-877614	-	0.301317	0.109855	-0.191462	0.00133	-0.0264882	0.782745	0.846491	129	0	Skipped	Skipped	Novel exon	-0.252669
clu_16781_-	IARS	ENSG00000196305	chr9:92240642-92240691	chr9:92229126-92240855	-	0.0145436	0.0364252	0.0218816	0.00133	-0.500547	2.01977e-08	2.35988e-07	49	1	null set	Included	Annotated	0.12428
clu_1075_-	EYA3	ENSG00000158161	chr1:27998283-27998351	chr1:27997378-27999959	-	0.120476	0.344484	0.224008	0.00134	-0.443233	2.54506e-05	0.000142655	68	2	Included	Included	Annotated	1.05296
clu_121_+	TRNAU1AP	ENSG00000180098	chr1:28574588-28574718	chr1:28571900-28577499	+	0.138354	0.0319794	-0.106375	0.00134	-0.291794	0.0507905	0.101733	130	1	Skipped	Skipped	Annotated	0.0258648
clu_2826_-	PATL1	ENSG00000166889	chr11:59655955-59656045	chr11:59655740-59656498	-	0.867074	0.643421	-0.223653	0.00136	-0.162415	0.174739	0.275143	90	0	Skipped	Skipped	Novel skipping	0.870595
clu_8077_+	DCAF7	ENSG00000136485	chr17:63583501-63583711	chr17:63579943-63585210	+	0.992656	0.975717	-0.0169394	0.00137	-0.137298	0.0710567	0.133712	210	0	null set	Skipped	Novel skipping	0.87097
clu_13958_-	AC026412.1	ENSG00000188002	chr5:1600317-1600522	chr5:1599827-1602690	-	0.559489	0.257623	-0.301866	0.00137	0.472555	0.0160965	0.0391776	205	1	Skipped	Skipped	Novel exon	0.0227362
clu_2061_+	ADK	ENSG00000156110	chr10:74600378-74600493	chr10:74589317-74670182	+	0.944385	0.893367	-0.0510178	0.00139	-0.831334	2.37633e-15	9.45933e-14	115	1	null set	Skipped	Novel skipping	0.739962
clu_3293_+	C11orf49	ENSG00000149179	chr11:46987207-46987310	chr11:46936851-47052387	+	0.911894	0.78204	-0.129854	0.00139	0.370172	0.0011047	0.00391204	103	1	Skiptic	Skipped	Annotated	0.890761
clu_651_+	UCK2	ENSG00000143179	chr1:165896189-165896332	chr1:165891322-165903181	+	0.995965	0.979667	-0.0162984	0.00139	-0.413256	6.67463e-07	5.53929e-06	143	2	null set	Skipped	Novel skipping	0.837482
clu_4728_-	SUPT20H	ENSG00000102710	chr13:37010551-37010655	chr13:37009809-37012191	-	0.380998	0.282295	-0.0987031	0.0014	0.064385	0.55036	0.661042	104	2	null set	Skipped	Annotated	1.0349
clu_8619_-	ADGRL1	ENSG00000072071	chr19:14160592-14160696	chr19:14160297-14161311	-	0.919673	0.978591	0.0589182	0.0014	0.260577	0.0447933	0.0916666	104	2	null set	Included	Annotated	0.975543
clu_9707_+	EML6	ENSG00000214595	chr2:54949403-54949503	chr2:54948960-54950649	+	0.0394393	0.0805557	0.0411164	0.0014	-0.435728	1.47322e-07	1.42199e-06	100	1	null set	Included	Novel exon	-0.0191919
clu_13554_+	TRIP13	ENSG00000071539	chr5:908354-908461	chr5:908074-911842	+	0.980801	0.936604	-0.0441969	0.0014	-0.474596	0.00599387	0.0168839	107	2	null set	Skipped	Novel skipping	0.448882
clu_1261_-	USP24	ENSG00000162402	chr1:55151911-55151975	chr1:55148570-55153869	-	0.0805413	0.207288	0.126747	0.00141	-0.106775	0.275064	0.392577	64	1	Cryptic	Included	Annotated	1.11066
clu_1812_-	TARBP1	ENSG00000059588	chr1:234463836-234463934	chr1:234460396-234465655	-	0.848951	0.935455	0.0865035	0.00141	-0.679447	8.68759e-10	1.34784e-08	98	2	null set	Included	Novel skipping	0.751384
clu_6858_-	NMRAL1	ENSG00000153406	chr16:4471313-4471449	chr16:4469465-4474092	-	0.0554822	0.0287271	-0.0267552	0.00142	-0.391497	0.00478497	0.0139434	136	1	null set	Skipped	Annotated	-0.360399
clu_6495_+	EIF3C	ENSG00000184110	chr16:28720914-28721032	chr16:28715434-28723163	+	0.0103464	0.00448397	-0.00586244	0.00143	0.124001	0.15152	0.246182	118	1	null set	Skipped	Novel exon	0.0192709
clu_10410_-	DCTN1	ENSG00000204843	chr2:74363613-74363628	chr2:74363427-74365074	-	0.701302	0.542463	-0.158839	0.00144	-0.757425	2.54942e-13	7.31626e-12	15	0	Skipped	Skipped	Annotated	0.778562
clu_10577_-	ATF2	ENSG00000115966	chr2:175092542-175092616	chr2:175080765-175093060	-	0.08678	0.0329524	-0.0538275	0.00144	-0.233323	0.0115425	0.0295413	74	2	null set	Skipped	Annotated	0.520161
clu_1990_+	WASHC2A	ENSG00000099290	chr10:50117905-50118058	chr10:50113997-50119586	+	0.966094	0.833933	-0.132161	0.00145	0.339644	0.000181206	0.000805908	153	0	Skiptic	Skipped	Annotated	0.401495
clu_7946_+	NAGLU	ENSG00000108784	chr17:42537397-42537545	chr17:42536655-42538338	+	0.718951	0.6179	-0.10105	0.00145	-0.776933	6.38252e-16	2.76725e-14	148	1	Skipped	Skipped	Annotated	0.796714
clu_14472_-	DST	ENSG00000151914	chr6:56598475-56598709	chr6:56598006-56600068	-	0.914384	0.691308	-0.223076	0.00145	-0.346032	0.00012019	0.000559678	234	0	Skiptic	Skipped	Novel skipping	0.692145
clu_5278_+	MARK3	ENSG00000075413	chr14:103465971-103466091	chr14:103465793-103466342	+	0.994014	0.919242	-0.0747715	0.00146	-0.133814	0.150457	0.244917	120	0	null set	Skipped	Novel skipping	0.934775
clu_7507_-	AC018521.5	ENSG00000264920	chr17:47893899-47893958	chr17:47891581-47895702	-	0.970235	0.901867	-0.068368	0.00146	1.05565	3.74914e-05	0.000200477	59	2	null set	Skipped	Annotated	0.13585
clu_3829_-	ADCY6	ENSG00000174233	chr12:48773939-48774098	chr12:48773647-48774401	-	0.754323	0.951967	0.197644	0.00147	-0.113894	0.218917	0.32853	159	0	Included	Included	Annotated	0.759635
clu_14636_-	BCLAF1	ENSG00000029363	chr6:136267028-136267175	chr6:136261477-136268161	-	0.952399	0.827263	-0.125136	0.00147	0.380895	0.0116095	0.0296844	147	0	Skiptic	Skipped	Annotated	1.09606
clu_4725_-	ALG5	ENSG00000120697	chr13:36965574-36965726	chr13:36952599-36971976	-	0.936629	0.811012	-0.125617	0.00148	0.0775232	0.587809	0.692235	152	2	Skiptic	Skipped	Novel skipping	0.878535
clu_6663_+	NFAT5	ENSG00000102908	chr16:69646516-69646578	chr16:69626528-69647027	+	0.472895	0.654667	0.181772	0.00148	0.0340327	0.738041	0.812716	62	2	Included	Included	Annotated	1.16775
clu_11162_-	TOMM34	ENSG00000025772	chr20:44948729-44948877	chr20:44943579-44951832	-	0.952531	0.881582	-0.070949	0.00148	-0.722299	5.29611e-13	1.45729e-11	148	1	null set	Skipped	Novel skipping	0.806345
clu_1822_-	B3GALNT2	ENSG00000162885	chr1:235489167-235489268	chr1:235484515-235494680	-	0.812774	0.895981	0.0832071	0.0015	-0.507802	1.73304e-07	1.64983e-06	101	2	null set	Included	Annotated	0.838627
clu_14998_+	KPNA5	ENSG00000196911	chr6:116681492-116681552	chr6:116681338-116689319	+	0.0606085	0.171035	0.110427	0.0015	-0.784047	8.01389e-12	1.81324e-10	60	0	Cryptic	Included	Novel exon	0.196344
clu_5449_-	FERMT2	ENSG00000073712	chr14:52881795-52881828	chr14:52881469-52893292	-	0.0250273	0.00497085	-0.0200565	0.00151	-0.796677	2.23409e-13	6.45753e-12	33	0	null set	Skipped	Annotated	1.02362
clu_802_+	KCTD3	ENSG00000136636	chr1:215595355-215595471	chr1:215586685-215601866	+	0.994557	0.971051	-0.0235061	0.00151	-0.435765	7.54127e-06	4.82557e-05	116	2	null set	Skipped	Novel skipping	0.835466
clu_14930_+	MTO1	ENSG00000135297	chr6:73471459-73471557	chr6:73466606-73473364	+	0.0887885	0.178378	0.089589	0.00151	-0.207647	0.110576	0.190533	98	2	null set	Included	Annotated	-0.12217
clu_13750_+	HSD17B4	ENSG00000133835	chr5:119471635-119471700	chr5:119456368-119473907	+	0.0144541	0.0487605	0.0343064	0.00152	-0.253656	0.00541277	0.0155001	65	2	null set	Included	Annotated	0.114864
clu_7352_-	SYNRG	ENSG00000275066	chr17:37535978-37536127	chr17:37520648-37538323	-	0.966099	0.830242	-0.135857	0.00153	0.0662924	0.483319	0.600434	149	2	Skiptic	Skipped	Novel skipping	0.757276
clu_10211_-	ATAD2B	ENSG00000119778	chr2:23827797-23827860	chr2:23823569-23828848	-	0.0949428	0.262108	0.167165	0.00154	-0.607968	4.8494e-06	3.26044e-05	63	0	Cryptic	Included	Annotated	1.01202
clu_9900_+	DYNC1I2	ENSG00000077380	chr2:171712766-171712826	chr2:171707377-171715327	+	0.91534	0.791417	-0.123923	0.00155	-0.0183586	0.838949	0.887993	60	0	Skiptic	Skipped	Annotated	1.15689
clu_2569_-	SORCS1	ENSG00000108018	chr10:106607165-106607297	chr10:106597450-106611910	-	0.932588	0.724285	-0.208303	0.00156	-0.961684	2.86776e-11	6.01368e-10	132	0	Skiptic	Skipped	Novel skipping	0.552718
clu_3264_+	TRIM44	ENSG00000166326	chr11:35725923-35726163	chr11:35685336-35735425	+	0.98533	0.947057	-0.0382731	0.00157	0.230635	0.0125916	0.0317952	240	0	null set	Skipped	Novel skipping	0.966037
clu_7321_-	COPRS	ENSG00000172301	chr17:31856798-31856865	chr17:31853030-31859100	-	0.994021	0.9488	-0.0452209	0.00157	-0.19104	0.272466	0.389598	67	1	null set	Skipped	Annotated	0.347919
clu_12850_-	CEP70	ENSG00000114107	chr3:138500734-138500881	chr3:138500567-138505294	-	0.98659	0.589683	-0.396907	0.00157	0.0549603	0.783591	0.847173	147	0	Skiptic	Skipped	Novel skipping	0.731165
clu_7718_-	CCDC57	ENSG00000176155	chr17:82179026-82179189	chr17:82178605-82183773	-	0.844112	0.544206	-0.299906	0.0016	0.589504	1.65968e-05	9.70994e-05	163	1	Skipped	Skipped	Annotated	0.34848
clu_7408_-	DNAJC7	ENSG00000168259	chr17:41987594-41987694	chr17:41983636-41987818	-	0.0382403	0.0789726	0.0407322	0.00161	-0.424978	0.00626128	0.0175294	100	1	null set	Included	Annotated	1.04087
clu_16785_-	IARS	ENSG00000196305	chr9:92286535-92286618	chr9:92285839-92287790	-	0.976302	0.99346	0.0171582	0.00161	-0.500547	2.01977e-08	2.35988e-07	83	2	null set	Included	Novel skipping	0.842557
clu_14606_-	ZUP1	ENSG00000153975	chr6:116660232-116660369	chr6:116658924-116660735	-	0.0367648	0.134077	0.0973125	0.00162	-0.607644	5.33475e-06	3.55991e-05	137	2	null set	Included	Annotated	0.0911662
clu_2291_-	ABI1	ENSG00000136754	chr10:26755654-26755741	chr10:26751783-26759061	-	0.567043	0.760185	0.193142	0.00163	0.0102859	0.913977	0.942289	87	0	Included	Included	Annotated	1.07626
clu_11856_+	HMGXB4	ENSG00000100281	chr22:35263981-35264096	chr22:35263874-35264647	+	0.833898	0.637139	-0.196759	0.00163	-0.182985	0.0494273	0.0994193	115	1	Skipped	Skipped	Annotated	1.09878
clu_14248_-	NHP2	ENSG00000145912	chr5:178150887-178150993	chr5:178149838-178153490	-	0.955148	0.975003	0.0198546	0.00163	-0.382865	3.16969e-05	0.000172969	106	1	null set	Included	Annotated	0.672732
clu_6994_-	MAPK3	ENSG00000102882	chr16:30117153-30117285	chr16:30117003-30117669	-	0.927626	0.981264	0.0536376	0.00164	-0.475859	1.94211e-05	0.000111668	132	0	null set	Included	Annotated	0.778638
clu_1592_-	GPATCH4	ENSG00000160818	chr1:156598034-156598121	chr1:156596478-156598226	-	0.977007	0.997216	0.0202091	0.00164	0.366873	0.0157639	0.038485	87	0	null set	Included	Annotated	0.56741
clu_703_+	SMG7	ENSG00000116698	chr1:183547102-183547252	chr1:183546337-183549207	+	0.640113	0.388877	-0.251236	0.00164	0.20168	0.107177	0.185913	150	0	Skipped	Skipped	Annotated	1.04072
clu_1169_-	SCMH1	ENSG00000010803	chr1:41033982-41034048	chr1:41028726-41037361	-	0.646778	0.527097	-0.119681	0.00165	-0.553797	2.33935e-10	4.05707e-09	66	0	Skipped	Skipped	Annotated	0.545567
clu_1856_-	ZNF669	ENSG00000188295	chr1:247101730-247101791	chr1:247101319-247101986	-	0.991688	0.930817	-0.0608714	0.00165	0.412412	0.000306519	0.00127059	61	1	null set	Skipped	Annotated	0.0130323
clu_9936_+	PMS1	ENSG00000064933	chr2:189795768-189795951	chr2:189791941-189805651	+	0.980721	0.926872	-0.0538487	0.00165	-0.482063	4.40894e-05	0.000230987	183	0	null set	Skipped	Annotated	0.821174
clu_14708_+	PRPF4B	ENSG00000112739	chr6:4062556-4062633	chr6:4062299-4063073	+	0.734562	0.545541	-0.189021	0.00166	0.158793	0.0882715	0.15934	77	2	Skipped	Skipped	Annotated	1.08685
clu_2279_-	MINDY3	ENSG00000148481	chr10:15838227-15838279	chr10:15837318-15841425	-	0.834488	0.681166	-0.153322	0.00167	-0.329521	0.00891782	0.0237207	52	1	Skipped	Skipped	Annotated	1.1754
clu_17874_-	TMEM185A	ENSG00000269556	chrX:149611286-149611463	chrX:149608834-149631542	-	0.9516	0.814941	-0.136659	0.00167	0.175573	0.258352	0.374795	177	0	Skiptic	Skipped	Annotated	0.927273
clu_5256_+	EVL	ENSG00000196405	chr14:100126706-100126771	chr14:100123602-100128518	+	0.987153	0.926161	-0.0609923	0.00168	-1.01253	1.22812e-32	2.49387e-30	65	2	null set	Skipped	Novel skipping	0.805894
clu_5535_-	ALKBH1	ENSG00000100601	chr14:77694737-77694900	chr14:77679970-77704368	-	0.739941	0.91017	0.170229	0.00168	0.0519243	0.728193	0.805555	163	1	Included	Included	Annotated	0.774356
clu_12537_-	UBP1	ENSG00000153560	chr3:33408689-33408797	chr3:33402904-33409235	-	0.647335	0.437463	-0.209872	0.00168	0.0923893	0.273819	0.39115	108	0	Skipped	Skipped	Annotated	1.15418
clu_2506_-	MMS19	ENSG00000155229	chr10:97484102-97484151	chr10:97481042-97498272	-	0.853211	0.772743	-0.080468	0.0017	-0.418527	6.78473e-06	4.41365e-05	49	1	null set	Skipped	Annotated	0.89844
clu_4057_-	HECTD4	ENSG00000173064	chr12:112169502-112169658	chr12:112167917-112170332	-	0.910351	0.606959	-0.303392	0.0017	0.0587057	0.53888	0.65081	156	0	Skiptic	Skipped	Novel skipping	0.727325
clu_44_+	CLCN6	ENSG00000011021	chr1:11828457-11828624	chr1:11828219-11829195	+	0.904273	0.68153	-0.222744	0.0017	-0.280015	0.010927	0.0282179	167	2	Skiptic	Skipped	Annotated	1.0245
clu_14483_-	COX7A2	ENSG00000112695	chr6:75243422-75243538	chr6:75241265-75243716	-	0.0023942	0.00891132	0.00651712	0.00171	0.00881575	0.917404	0.944184	116	2	null set	Included	Novel exon	0.0991423
clu_2246_-	IDI1	ENSG00000067064	chr10:1043998-1044171	chr10:1043393-1048863	-	0.363745	0.561534	0.197789	0.00174	-0.527788	3.91811e-06	2.68494e-05	173	2	Included	Included	Annotated	0.586828
clu_13220_+	CLCN3	ENSG00000109572	chr4:169717791-169717867	chr4:169713295-169719906	+	0.24029	0.359669	0.11938	0.00174	0.604613	1.5291e-14	5.37934e-13	76	1	Included	Included	Annotated	0.985619
clu_2869_-	SNHG1	ENSG00000255717	chr11:62854887-62854938	chr11:62854551-62855132	-	0.942925	0.845045	-0.0978807	0.00175	-0.11006	0.208725	0.316691	51	0	null set	Skipped	Annotated	0.0295192
clu_2314_-	ITGB1	ENSG00000150093	chr10:32933350-32933583	chr10:32932600-32935491	-	0.0108666	0.00502579	-0.00584085	0.00178	-0.0635087	0.428216	0.549248	233	2	null set	Skipped	Annotated	0.214475
clu_5743_-	SLTM	ENSG00000137776	chr15:58890280-58890461	chr15:58889554-58892896	-	0.947615	0.864587	-0.0830279	0.00178	0.0851587	0.44655	0.566199	181	1	null set	Skipped	Annotated	1.10285
clu_6451_+	VPS35L	ENSG00000103544	chr16:19650381-19650459	chr16:19647882-19651975	+	0.982019	0.928812	-0.0532077	0.00178	0.319275	0.000275933	0.00116151	78	0	null set	Skipped	Annotated	0.848716
clu_8050_+	RAD51C	ENSG00000108384	chr17:58705877-58706022	chr17:58703329-58709858	+	0.0821297	0.175816	0.0936868	0.00178	-0.484479	0.0105446	0.0273672	145	1	null set	Included	Annotated	0.0942641
clu_14387_-	VPS52	ENSG00000223501	chr6:33269998-33270051	chr6:33269819-33270198	-	0.98853	0.931365	-0.0571647	0.00178	0.138798	0.14801	0.24172	53	2	null set	Skipped	Annotated	1.00389
clu_16230_-	PABPC1	ENSG00000070756	chr8:100712651-100712789	chr8:100712457-100713086	-	0.999093	0.994227	-0.00486655	0.00178	-0.247904	0.0313144	0.0680593	138	0	null set	Skipped	Novel skipping	0.891577
clu_16758_-	AGTPBP1	ENSG00000135049	chr9:85660935-85660973	chr9:85657643-85669484	-	0.930544	0.981368	0.0508245	0.00178	-0.343325	1.41426e-05	8.43717e-05	38	2	null set	Included	Annotated	1.15438
clu_14681_-	SFT2D1	ENSG00000198818	chr6:166331384-166331407	chr6:166330247-166342418	-	0.931477	0.825292	-0.106185	0.00179	0.0250905	0.886418	0.922114	23	2	Skiptic	Skipped	Annotated	0.501667
clu_4137_-	NCOR2	ENSG00000196498	chr12:124374412-124374463	chr12:124372610-124378236	-	0.610559	0.454377	-0.156182	0.0018	-0.639438	5.61428e-07	4.73773e-06	51	0	Skipped	Skipped	Annotated	0.617731
clu_5160_+	ACOT2	ENSG00000119673	chr14:73574285-73574407	chr14:73573590-73574907	+	0.0763166	0.0365114	-0.0398053	0.0018	0.43375	5.66711e-05	0.000288792	122	2	null set	Skipped	Novel exon	-0.253021
clu_5249_+	VRK1	ENSG00000100749	chr14:96856129-96856250	chr14:96855356-96856527	+	0.940894	0.846832	-0.0940615	0.00182	-0.877752	7.89296e-15	2.93099e-13	121	1	null set	Skipped	Novel skipping	0.8673
clu_8117_+	SLC9A3R1	ENSG00000109062	chr17:74766935-74766976	chr17:74763520-74768146	+	0.996481	0.982993	-0.0134879	0.00183	-0.460466	2.62883e-06	1.89792e-05	41	2	null set	Skipped	Annotated	0.776619
clu_14064_-	TMEM161B	ENSG00000164180	chr5:88240812-88240916	chr5:88228528-88268720	-	0.881748	0.778331	-0.103417	0.00183	0.475817	0.000279022	0.00117359	104	2	Skipped	Skipped	Annotated	1.0526
clu_13064_+	FIP1L1	ENSG00000145216	chr4:53391429-53391498	chr4:53391139-53399729	+	0.500884	0.36008	-0.140805	0.00185	-0.31739	0.00242157	0.00775076	69	0	Skipped	Skipped	Annotated	1.15664
clu_12789_-	IQCB1	ENSG00000173226	chr3:121808915-121809009	chr3:121807443-121826050	-	0.944364	0.795483	-0.148882	0.00186	-0.971134	4.25837e-10	7.01363e-09	94	1	Skiptic	Skipped	Annotated	0.835886
clu_8128_+	TMEM94	ENSG00000177728	chr17:75457293-75457477	chr17:75456751-75471799	+	0.0713833	0.0291266	-0.0422567	0.00187	-0.560056	1.19784e-12	3.11437e-11	184	1	null set	Skipped	Annotated	0.0482312
clu_12492_-	NUP210	ENSG00000132182	chr3:13335453-13335612	chr3:13332384-13336786	-	0.98048	0.948662	-0.0318177	0.00187	-0.40813	4.51315e-05	0.00023537	159	0	null set	Skipped	Novel skipping	0.525128
clu_2985_-	GDPD5	ENSG00000158555	chr11:75448491-75448649	chr11:75444495-75448976	-	0.0839839	0.126933	0.0429488	0.00188	0.536892	0.0128245	0.0323171	158	2	null set	Included	Annotated	-0.101669
clu_11766_+	MED15	ENSG00000099917	chr22:20575112-20575232	chr22:20568631-20582610	+	0.154552	0.253311	0.0987591	0.00188	0.0228156	0.809371	0.866982	120	0	null set	Included	Annotated	0.595846
clu_4616_+	MLXIP	ENSG00000175727	chr12:122132291-122132383	chr12:122130933-122133347	+	0.9101	0.955902	0.0458021	0.00189	0.0123622	0.925934	0.950138	92	2	null set	Included	Annotated	0.584544
clu_391_+	TMEM167B	ENSG00000215717	chr1:109092889-109093021	chr1:109090882-109094416	+	0.984299	0.94207	-0.0422289	0.00189	-0.103928	0.356681	0.478577	132	0	null set	Skipped	Novel skipping	0.904203
clu_10750_+	MAVS	ENSG00000088888	chr20:3857634-3857809	chr20:3854741-3861331	+	0.974684	0.92909	-0.0455935	0.00189	0.0499089	0.568153	0.676035	175	1	null set	Skipped	Annotated	0.239826
clu_4453_+	OS9	ENSG00000135506	chr12:57720098-57720263	chr12:57719182-57720405	+	0.76118	0.851489	0.0903086	0.0019	0.562101	1.8349e-14	6.33022e-13	165	0	null set	Included	Annotated	0.989195
clu_4824_-	FAM155A	ENSG00000204442	chr13:107172528-107172574	chr13:107170786-107210583	-	0.100345	0.0313341	-0.0690111	0.0019	-0.209133	0.109368	0.188881	46	1	null set	Skipped	Novel exon	0.874702
clu_15591_-	TNRC18	ENSG00000182095	chr7:5361593-5361722	chr7:5359569-5361896	-	0.870445	0.953798	0.0833534	0.0019	0.0490122	0.653832	0.746244	129	0	null set	Included	Annotated	0.968531
clu_9255_+	LRP3	ENSG00000130881	chr19:33204637-33204852	chr19:33202986-33205245	+	0.976485	0.992667	0.0161812	0.00192	-0.00728487	0.945745	0.964197	215	2	null set	Included	Novel skipping	0.66347
clu_14280_-	MAPK9	ENSG00000050748	chr5:180286974-180287067	chr5:180280608-180291847	-	0.0514363	0.0863456	0.0349093	0.00192	-0.0739934	0.494462	0.610871	93	0	null set	Included	Annotated	-0.0842741
clu_14663_-	LATS1	ENSG00000131023	chr6:149697091-149697186	chr6:149695221-149701778	-	0.0694173	0.21861	0.149193	0.00193	0.0818267	0.462096	0.581356	95	2	Cryptic	Included	Annotated	0.440014
clu_11588_-	ZMAT5	ENSG00000100319	chr22:29731527-29731666	chr22:29731354-29738329	-	0.0112938	0.03346	0.0221661	0.00195	-0.0677023	0.617334	0.717268	139	1	null set	Included	Novel exon	0.346159
clu_16148_-	IMPAD1	ENSG00000104331	chr8:56967109-56967218	chr8:56966352-56978049	-	0.126284	0.0644547	-0.061829	0.00195	0.232698	0.0105148	0.0273047	109	1	null set	Skipped	Annotated	0.463692
[truncated: 1,083 more rows]

## Sheet: ST4 Motifs kmer 2
type	motif	x_included	x_skipped	n_included	n_skipped	enrichment	pvalue	padj
[truncated: 48 more rows]

## Sheet: ST5 Motifs kmer 3
type	motif	x_included	x_skipped	n_included	n_skipped	enrichment	pvalue	padj
[truncated: 192 more rows]

[truncated: 2 more sheets: ST6 Motifs kmer 4, ST7 Primers]
